# Supplementary material for: Gene expression profiling in Pekin duck embryonic breast muscle
Source: PLoS One. 2017 May 4;12(5):e0174612. doi: 10.1371/journal.pone.0174612 (PMC5417483; doi:10.1371/journal.pone.0174612)
Supplement: S1 Table — (XLSX) [file pone.0174612.s001.xlsx]

## Sheet: Sheet1
S1 Table The detailed information of DEGs between E13 and E19
Gene	logFC (log2 E13/E19)	logCPM	P-Value	FDR	Mapped reads counts						RPKM
					E19-1	E19-2	E19-3	E13-1	E13-2	E13-3	E19-1	E19-2	E19-3	E13-1	E13-2	E13-3
SNAP91	-8.72081	0.686948	0.00012	0.000769	71	106	20.5	2	16.5	6	1.01179	1.40013	0.391277	0.0234804	0.220869	0.0493015
SLN	-6.15769	6.38268	5.49e-22	6.54e-18	5285	2091	3264.5	43.5	70	27	228.7	109.022	269.153	3.33105	3.1683	2.63049
LOC101803228	-5.38988	2.62205	4.27e-13	1.27e-09	392.5	384	131.5	8	11	0	11.7193	13.6359	7.67711	0.462681	0.347366	0
LOC101798490	-4.76993	-0.151276	3.18e-06	0.000611	47.5	56	17.5	0	0.5	2.5	4.58999	6.51997	3.22193	0	0.0505352	0.543888
CDHR1	-4.72483	3.26543	5.88e-07	0.000175	817	654.5	100.5	0.5	63.5	2	4.23202	4.08484	0.991864	0.00458317	0.344037	0.0296785
METTL11B	-4.58451	4.20709	2e-10	2.48e-07	1841.5	1026.5	195.5	13	104.5	7	47.33	31.789	9.00295	0.613028	2.97119	0.343174
LOC101799637	-4.5776	3.29842	4.53e-06	0.000794	1289.5	426	33	8.5	60.5	0.5	23.108	9.19794	1.12672	0.269544	1.13397	0.0201726
CA12	-4.48136	5.32336	5.82e-14	2.31e-10	2850	2800	581.5	38	213	22.5	53.563	63.4042	20.8224	1.26379	4.18703	0.952038
OTOGL	-4.41133	1.64454	1.06e-09	7.4e-07	207.5	197	47	7	7	2	0.749673	0.85755	0.323528	0.044753	0.026452	0.016268
LOC101794169	-4.21881	2.55784	1.56e-05	0.00207	900	43.5	55.5	15	24	1.5	16.0491	0.934625	1.88565	0.473336	0.447637	0.0602214
AQP4	-4.20198	4.19979	4.77e-15	2.84e-11	1157	838.5	504.5	30	75	20	30.6926	26.7716	25.1498	1.4101	2.08365	1.19602
PDK4	-4.16251	7.57768	7.17e-10	5.57e-07	12613.5	16828.5	1535.5	200.5	1160.5	189.5	122.938	197.621	28.5141	3.45807	11.8304	4.15824
LOC101804245	-4.13844	4.08785	6.02e-10	5.12e-07	356.5	1179.5	540	22	97	15.5	7.51979	29.9767	21.702	0.821181	2.14005	0.736087
BPIFB3	-4.08395	0.441335	6.22e-07	0.000181	86	70.5	20	4.5	3.5	0	3.55706	3.51335	1.5761	0.329363	0.151414	0
ZBTB16	-4.01615	1.1182	6.42e-08	2.73e-05	128	121.5	39.5	6	4	3	1.92606	2.2028	1.13244	0.159765	0.0629543	0.101632
LOC101794244	-4.01604	1.49675	2.24e-09	1.4e-06	182.5	126.5	70.5	5	15	2	5.32829	4.44995	3.9217	0.258324	0.45806	0.131464
FBP2	-3.94471	1.585	6.88e-09	3.73e-06	228.5	137.5	61.5	3.5	19	3	4.62907	3.35621	2.37379	0.125472	0.402594	0.13683
LOC101795500	-3.837	3.12711	5.34e-09	3.03e-06	570	327	245	6	53.5	17	13.7801	9.52501	11.2851	0.256684	1.35281	0.925292
LOC101794131	-3.83517	1.72096	2.58e-07	9.33e-05	266	219.5	30	5	25	2	12.1023	12.0326	2.60056	0.402555	1.18968	0.204864
HMCN2	-3.78447	3.59538	1.42e-06	0.000339	1395	626.5	52	19	102	9.5	3.75678	2.03283	0.266812	0.090545	0.287308	0.0575992
LOC101798465	-3.7047	4.85107	5.34e-09	3.03e-06	2778	1781	196	57.5	209	34	218.754	168.977	29.4063	8.01239	17.2138	6.02774
G0S2	-3.67529	5.07303	4.22e-10	3.86e-07	1253	1090	1377	98	135	57	63.3423	66.3909	132.629	8.76675	7.1381	6.48737
LOC101794537	-3.67084	1.34015	5.8e-07	0.000175	126.5	94	84	3	11.5	7	1.83268	1.60959	2.33681	0.077513	0.175625	0.230109
LOC101802647	-3.55797	0.971869	2.26e-06	0.00048	116.5	152	18	4	15.5	1.5	2.39567	3.76604	0.705236	0.145557	0.33338	0.0694456
STBD1	-3.52041	4.97711	4.83e-12	1.15e-08	1865.5	1306	900	99	213	37	47.817	40.3338	43.9531	4.49047	5.71048	2.13521
LAMB3	-3.46846	0.705305	6.02e-06	0.000943	72	105.5	27.5	6.5	10	0	0.594399	1.04939	0.432553	0.0949575	0.086348	0
ACTA1	-3.46728	11.3375	5.15e-11	7.67e-08	158516	115636	68276.5	5942	19760.5	4411	3798.6	3338.73	3117.31	251.972	495.283	237.978
LOC101802752	-3.4289	0.935038	2.22e-05	0.00264	82	52.5	75	7	5	5	2.31565	1.78632	4.03535	0.349806	0.147685	0.317893
LOC101791922	-3.37163	5.22411	6.71e-12	1.33e-08	2213.5	1505.5	1059.5	93.5	228.5	88	25.7193	21.0791	23.4549	1.92335	2.77824	2.30309
DUSP26	-3.36522	6.58539	2.73e-08	1.3e-05	4031.5	3134	3657.5	186	421	316.5	79.4131	74.3813	137.268	6.48348	8.67389	14.0362
ABCG8	-3.36115	1.50067	3.85e-07	0.000129	149	128	79	7.5	26	2.5	1.73452	1.79532	1.75219	0.154499	0.316572	0.0655217
CLIC3	-3.35106	4.36321	3.28e-10	3.26e-07	943	882	662	54.5	169.5	34	19.84	22.3582	26.5367	2.02906	3.72997	1.6105
LOC101798765	-3.33296	7.71544	2.08e-10	2.48e-07	16590	11454.5	3192.5	612.5	1707	343	176.104	146.5	64.5673	11.5053	18.9523	8.19723
SSUH2	-3.323	2.53258	2.59e-06	0.000532	304	124.5	219.5	21.5	48.5	4.5	3.87941	1.91426	5.33687	0.485512	0.647351	0.129287
LOC101789568	-3.30221	1.49161	8.69e-06	0.00125	136.5	92.5	98.5	7	33	1	9.55442	7.80105	13.1362	0.867041	2.41597	0.157588
CFTR	-3.28746	0.553637	2.16e-05	0.00261	97.5	88.5	18	6	12	0	0.586468	0.646472	0.207922	0.0643707	0.0760947	0
ANO1	-3.26575	3.64751	6.06e-05	0.00547	905	960	83	22.5	186.5	4.5	7.19956	9.18054	1.24979	0.315725	1.57189	0.0816397
LMOD2	-3.25418	4.8617	2.31e-10	2.5e-07	1562.5	1023	937.5	76	236	61.5	23.1813	18.2866	26.5003	1.99527	3.66216	2.06262
LOC101802428	-3.19317	5.82239	2.93e-11	5e-08	3355.5	2586.5	1438	190.5	536	82	228.523	212.239	186.591	22.9582	38.1807	12.573
FABP4	-3.17565	5.28337	8.01e-05	0.00645	2336.5	2854.5	498.5	62	41	205	116.854	172.007	47.5009	5.48704	2.1447	23.0824
PFKM	-3.164	3.86727	1.75e-07	6.5e-05	1482.5	628	158	31	130	37	112.416	57.3764	22.8271	4.15973	10.3106	6.31665
TPD52L1	-3.15909	3.18304	9.88e-08	4.06e-05	744	404	154.5	24.5	47	31	11.1952	7.32453	4.4313	0.656898	0.744845	1.05749
LOC101801689	-3.07523	3.59001	1.5e-07	5.76e-05	472	631.5	348.5	46.5	129	13.5	1.09472	1.76471	1.54001	0.190846	0.312936	0.0704929
LOC101801984	-3.01771	0.584351	0.0001	0.00769	46.5	80	43.5	7	16	0	2.77965	5.76191	4.95435	0.740466	1.00038	0
ABLIM2	-3.0171	3.17186	2.65e-08	1.3e-05	458.5	542	188.5	33.5	72	21.5	6.81588	9.70537	5.50946	0.885107	1.1244	0.721568
LOC101801224	-3.01237	2.54069	5.21e-06	0.000897	549	274	55	21	62	8	7.70199	4.63149	1.47012	0.521339	0.909764	0.252681
GADL1	-3.00417	1.04146	2.69e-05	0.00299	104	144.5	22.5	10	11	4	1.25159	2.09525	0.515908	0.212961	0.138461	0.108378
PTGER3	-2.99435	5.2886	2.72e-08	1.3e-05	3784	1377	598	110.5	457	77	34.6053	15.1728	10.4197	1.78823	4.37134	1.58538
TUBA8	-2.9109	0.603159	1.72e-05	0.00218	82	69	36	7.5	13	2	1.34847	1.34734	1.12795	0.241057	0.223603	0.0740474
LOC101803217	-2.90922	1.61559	8.22e-05	0.00657	203.5	186	39.5	4	53	3	0.681343	0.750332	0.251976	0.0236991	0.185602	0.0226138
ADTRP	-2.90111	0.0479913	5.41e-05	0.00512	50	42	28.5	4	12	0.5	0.915714	0.932699	0.989262	0.133644	0.227103	0.0212539
LOC101800531	-2.8929	1.70802	1.52e-05	0.00206	264	164	34	7	37	8	6.18606	4.63014	1.51792	0.290254	0.906814	0.422038
LOC101794959	-2.89112	5.51045	1.65e-05	0.00216	3371	3246	344	83.5	784	67	31.1672	36.1623	6.06503	1.37469	7.58816	1.40337
LOC101794246	-2.87271	1.76055	1.69e-05	0.00218	175.5	247	39.5	18	29.5	4.5	4.38523	7.4362	1.8805	0.795898	0.77098	0.253151
CA4	-2.80155	0.600745	0.000123	0.00899	62.5	92	30	11	8.5	2	0.802578	1.42342	0.733988	0.24996	0.114165	0.0578214
RASD1	-2.77561	1.58105	2.49e-05	0.00288	182	166	49.5	13	15	12.5	3.80956	4.1865	1.9741	0.481522	0.328398	0.589067
DBX1	-2.75593	3.26064	7.6e-06	0.00112	637.5	621.5	107.5	20.5	131.5	27	19.8133	23.2733	6.36569	1.12746	4.27473	1.88926
DTNA	-2.72132	6.77356	7.19e-05	0.00608	8740.5	7315	703	272.5	2025	167.5	121.783	125.593	21.3175	7.72018	31.5371	5.61163
CA2	-2.71853	5.27492	9.83e-05	0.00761	1924.5	1581	1097.5	56	860.5	40.5	39.7746	39.3695	43.2169	2.04808	18.6014	1.88449
DOK5	-2.69601	4.42163	6.26e-08	2.73e-05	1404.5	767.5	523.5	74	242	67	31.5844	20.8616	23.0201	2.91436	5.82234	3.32693
LOC101795127	-2.66705	3.98361	3.34e-05	0.00349	1502.5	577	207.5	73.5	253.5	15	10.635	4.92084	2.79835	0.920622	1.87676	0.239038
COL20A1	-2.64754	10.0051	1.82e-06	0.000403	71451.5	59544.5	13994.5	3299.5	15934	2439	491.621	493.629	183.458	40.1733	114.67	37.7818
TMEM171	-2.6465	1.02496	0.000141	0.00997	169.5	84	25.5	4	29.5	5.5	5.01579	2.99494	1.43771	0.209459	0.913058	0.366424
CD36	-2.61399	5.06107	3.41e-06	0.000645	1989	2297	398.5	140.5	546	51.5	18.3108	25.7525	6.48546	2.32067	5.3474	1.05779
LOC101798065	-2.59484	7.40894	1.42e-07	5.63e-05	9733	9224	3274.5	744.5	2308.5	418.5	318.834	364.063	204.373	43.1571	79.0959	30.8649
MYOZ1	-2.59208	6.33787	1.01e-06	0.000257	4910.5	4264.5	1510.5	259	1494.5	142.5	97.7295	102.004	58.9416	9.39569	31.4478	6.57819
ANGPTL4	-2.56938	6.36867	4.76e-05	0.00461	4295.5	6988.5	647	340	1473.5	123	65.3259	128.055	18.7472	9.14999	23.4384	4.21142
MURC	-2.55978	7.93034	7.62e-07	0.000211	12289.5	12534.5	5558	1118.5	3707.5	498.5	122.031	149.962	105.151	19.6536	38.5055	11.1443
LOC101794547	-2.53577	2.33981	2.17e-05	0.00261	310	290	70.5	28	64.5	9	3.97767	4.48337	1.72352	0.635762	0.865631	0.259992
LOC101802165	-2.53354	9.8376	5.62e-06	0.000904	58591	43989	17530.5	2889.5	16909	1973.5	363.715	329.014	207.341	31.7412	109.788	27.5816
MYLK2	-2.532	2.61438	5.3e-05	0.00505	438.5	173	143.5	14.5	101	17.5	10.6957	5.08425	6.66889	0.625863	2.57673	0.961017
CPZ	-2.4978	5.01989	1.57e-05	0.00207	2733	1681.5	314	143.5	567	56	36.1874	26.8259	7.92151	3.36233	7.85249	1.66939
LOC101803676	-2.49233	3.68242	0.000102	0.00779	472.5	322	487.5	83	69	52.5	7.23617	5.94158	14.2247	2.24934	1.10525	1.81016
COL3A1	-2.48439	11.4168	4.75e-05	0.00461	214602	152838	28048	12402	49707.5	4450.5	1339.29	1149.24	333.506	136.963	324.466	62.5319
PTPN21	-2.47549	9.07893	8.05e-07	0.000218	28511	30131.5	10553	2515.5	7724	1498	94.2066	119.958	66.4362	14.7083	26.6942	11.1438
CAV3	-2.45954	7.32077	8.53e-07	0.000221	8721	7554	3584.5	637	2587	436	273.905	285.858	214.497	35.4032	84.9838	30.8298
LOC101800366	-2.44704	4.48421	3.43e-07	0.00012	1406	1169.5	381	109.5	301	66.5	16.0034	16.0386	8.26251	2.20552	3.58344	1.70412
PPP1R3A	-2.43547	5.9719	3.49e-06	0.00065	2422.5	1979	2178	439	680.5	155	20.4369	20.1157	35.0081	6.55367	6.00461	2.94397
PKD2L2	-2.43224	2.77226	2.1e-05	0.00258	492	230	145.5	43.5	86	15	6.04537	3.40506	3.40628	0.945838	1.10525	0.414954
KIAA1024	-2.42469	2.09388	7.48e-05	0.00628	223.5	197	89.5	10	68	15	2.66137	2.82639	2.03053	0.210716	0.84692	0.402133
SPATA7	-2.41696	4.29583	8.7e-06	0.00125	1221	978.5	356	130	298	28.5	21.3434	20.6086	11.8566	4.02125	5.44842	1.12162
ATP8A2	-2.40978	6.78235	3.05e-06	0.000604	6712.5	5676	1965	460	2017.5	246.5	39.1191	39.8553	21.8186	4.74386	12.2977	3.23424
CACNG4	-2.39325	3.02948	5.78e-05	0.00535	479	460.5	124.5	27.5	160.5	17	17.1487	19.8639	8.49232	1.7422	6.01005	1.37024
HFE2	-2.38992	6.56073	3.02e-05	0.00327	5823.5	6298.5	1025.5	510.5	1728.5	146.5	120.891	157.539	40.5608	18.7532	37.5307	6.84699
FAM46C	-2.38973	2.8614	1.43e-05	0.00196	466	361.5	121	35.5	111.5	18.5	5.61016	5.24369	2.77546	0.756288	1.40401	0.501432
LOC101789849	-2.38956	3.05022	3.68e-05	0.00375	379	291	249.5	26.5	127	31.5	1.96943	1.82194	2.4702	0.243678	0.690258	0.368522
LOC101801730	-2.38023	8.45126	1.7e-05	0.00218	12510	12019.5	11985.5	2431	3486	1098.5	70.1597	81.2187	128.07	24.126	20.4486	13.8702
CCDC180	-2.37181	2.34763	5.61e-05	0.00527	254.5	214	122	28	81	9	2.22496	2.25417	2.03214	0.433173	0.740671	0.177145
CMYA5	-2.36706	8.22252	6.51e-06	0.000995	16097	14706.5	6325.5	1577.5	5249	605.5	36.1267	39.7679	27.0482	6.26503	12.3216	3.05949
RASGEF1B	-2.35643	5.52943	1.13e-06	0.000275	1816	2195.5	1242.5	280.5	678	110	19.5934	27.6252	15.674	3.37862	7.70066	1.89047
SERPIND1	-2.34549	5.1841	0.000137	0.00985	2311.5	2424	353.5	178	765.5	46.5	19.1648	24.2149	5.58419	2.61156	6.63838	0.867991
PPP1R3B	-2.34247	6.20543	4.62e-07	0.000149	4411	2741	1779	415	1133	192	39.3936	29.4942	30.2708	6.55853	10.5834	3.86048
CAPN3	-2.33294	7.02347	8.67e-05	0.00689	9172.5	7709	1373	541.5	2779	237	73.0557	75.7676	18.3526	6.76226	23.6797	3.75941
PODN	-2.30862	3.57543	2.05e-05	0.00255	610.5	752.5	181.5	75.5	183.5	26	6.51638	9.67758	3.69112	1.42606	2.04863	0.624807
RAMP1	-2.29637	4.00909	2.98e-06	0.000603	830.5	733.5	362.5	74	242	57	21.1059	22.4597	17.5523	3.32787	6.4326	3.2613
ENTPD2	-2.29579	5.43822	5.46e-06	0.000897	3401	2060	542	203.5	788	114.5	27.4718	19.7329	8.61772	2.35458	5.9243	2.13148
LOC101792762	-2.28348	5.49686	5.88e-06	0.000934	3077.5	2037.5	776	188	928.5	106	48.6314	38.7932	23.3636	5.2571	15.3464	3.77117
RNF217	-2.27983	4.85718	6.35e-06	0.000983	1615	1441	561.5	189.5	491	53	16.2832	17.5054	10.7864	3.38101	5.17792	1.20308
PCSK6	-2.27281	3.3119	1.99e-05	0.00249	661.5	519	135.5	60.5	136.5	30	5.86453	5.54383	2.28877	0.949136	1.26573	0.598792
ACACB	-2.25035	5.92389	7.16e-05	0.00608	4586	3823	391	255.5	1000.5	229.5	20.4337	20.5237	3.31932	2.01453	4.66268	2.30222
FGL1	-2.2294	1.87018	0.000203	0.0126	217.5	189	51	23.5	54	8	4.96853	5.20199	2.21972	0.949962	1.29023	0.411443
MFAP5	-2.22369	6.79654	3.77e-06	0.000681	6096.5	6223	1865	735.5	1087	490	65.4355	80.4771	38.1393	13.9697	12.2031	11.8408
NEU2	-2.20274	2.29535	0.00014	0.00994	328.5	233	68	25	82.5	14	8.13189	6.95166	3.18436	1.07396	2.11993	0.780436
KLHL41	-2.16814	9.60653	6.24e-05	0.00559	47383.5	38639	13343	3551	17075.5	1961	425.141	417.706	228.097	56.3802	160.245	39.6127
CSRP3	-2.16766	3.93375	3.32e-05	0.00349	958.5	815	214.5	75	289.5	45	20.8075	21.317	8.87189	2.88111	6.5733	2.19934
LOC101799569	-2.16353	6.33384	2.5e-06	0.000522	4270	4909	1205.5	422.5	1268.5	317.5	19.075	26.4222	10.2604	3.33989	5.92697	3.19324
SERPINC1	-2.14392	2.79112	0.000118	0.00879	376	235.5	176	34	120.5	24.5	5.90353	4.33528	5.48041	0.910202	1.68421	0.462269
MYH11	-2.12337	4.57392	2.3e-05	0.00271	1632.5	672	550.5	190	311.5	75.5	8.13839	4.03764	5.23041	1.67665	1.62213	0.84765
HS6ST2	-2.10885	4.37707	0.000121	0.00892	1515	935	288	131.5	433.5	39.5	34.1793	25.4157	12.3795	5.24985	10.2293	2.00632
IGSF10	-2.07933	4.07823	0.000103	0.00782	1236	909	158	109.5	219	74.5	4.7814	4.24273	1.16454	0.749585	0.891261	0.652622
NPTX2	-2.01397	4.73251	6.29e-05	0.0056	1676	1238	426	168	572.5	64	31.846	28.3427	15.4223	5.64884	11.3779	2.73786
COBL	-1.99819	5.49722	0.000136	0.00984	2840	2407	597	187	1140.5	131.5	17.7917	18.1683	7.1258	2.07305	7.4731	1.85471
SSPN	-1.99639	6.67147	4.89e-05	0.0047	4562.5	3391	2906.5	854	1473.5	350	31.9287	28.5921	38.7534	10.5756	10.7854	5.5144
FAM180B	-1.9848	4.30916	5.88e-05	0.00535	1089	688.5	470.5	117.5	392	67	14.5309	11.069	11.9615	2.77443	5.4709	2.01276
LOC101805030	-1.97926	6.01201	8.91e-05	0.00703	2751.5	2189	1864.5	605	1011.5	163.5	12.6563	12.1238	16.3627	4.93257	4.86957	1.69078
STK17A	-1.95887	6.63993	7.83e-05	0.00643	3793.5	5651.5	2038.5	418	1962.5	488.5	44.4754	78.0474	45.5032	8.67441	24.0597	12.7396
FSD2	-1.95183	4.48824	3.09e-05	0.00332	1377.5	988.5	385.5	181.5	315	90	12.3797	10.7038	6.60092	2.88647	2.96099	1.82102
NOTUM	-1.9464	5.2791	2.7e-05	0.00299	1721.5	1740	903	308	677	123.5	14.751	17.964	14.7422	4.67018	6.06748	2.38249
LOC101798725	-1.92381	5.62138	7.1e-05	0.00608	3027	2406	738.5	247	1171	164	14.5394	13.9241	6.7584	2.09942	5.88297	1.77349
LOC101792271	-1.90479	5.45395	2.7e-05	0.00299	1985.5	1990.5	977.5	361.5	764	144.5	7.02691	8.48782	6.5913	2.26398	2.82809	1.15137
EEF1A2	-1.90392	9.5948	0.000115	0.00864	36607	28574.5	19539.5	5311.5	13417.5	3305	816.319	767.74	830.175	209.596	312.949	165.928
SULF1	-1.89509	7.71128	7.78e-05	0.00643	10840	7508.5	5045	1496.5	2929.5	1083	68.1486	58.1848	85.0972	23.019	19.941	22.5258
ADCK3	-1.87692	7.68816	9.81e-05	0.00761	12795.5	8386.5	3735.5	1442.5	4050	763	135.781	107.226	75.5249	27.0874	44.9513	18.2288
LOC101793519	-1.86152	6.13803	6.47e-05	0.00567	3388	3209	1464	475	1593.5	214.5	104.407	119.15	85.9579	25.9029	51.3621	14.8821
TXNIP	-1.85458	7.28039	0.00012	0.0089	8778	8062.5	2345	870.5	2532.5	903	260.462	288.242	132.572	45.7075	78.5967	60.3237
PPP1R3C	-1.85403	4.41454	0.000138	0.00986	1114.5	1016.5	384	116	479.5	83	13.1848	14.4891	8.65538	2.42841	5.93321	2.21067
ENPP6	-1.84503	4.26113	0.000115	0.00864	1032.5	963.5	315	133	258	112	9.64708	10.8467	5.60759	2.19901	2.52134	2.356
TFCP2L1	-1.82384	5.0063	8.01e-05	0.00645	1542.5	1369	700	229.5	401.5	198.5	9.02308	9.64878	7.80168	2.37565	2.45653	2.61422
COL14A1	-1.81554	9.49174	0.000572	0.0279	43346	38778.5	9036	4525	17083.5	2471.5	201.066	216.731	79.8595	37.1431	82.8844	25.8108
FAM134B	-1.81527	6.47885	5.84e-05	0.00535	4221.5	3567	2064.5	775.5	1228.5	430.5	28.8004	29.3057	26.616	9.26528	8.80332	6.56229
PDLIM5	-1.76379	6.01635	0.00815	0.00586	3247.5	2611.5	704	883.5	1693	500.5	52.0325	48.6755	17.8565	14.2444	22.2617	11.6467
LOC101799407	-1.73288	5.96317	7.73e-05	0.00643	2625	3002.5	1296	440	1200.5	307	27.9278	38.4884	26.2708	8.28382	13.3591	7.35356
RYR3	-1.72775	6.00318	0.000148	0.0103	2719.5	3220	1258	340.5	1324.5	363.5	5.75748	8.21369	5.07439	1.27565	2.93293	1.7326
PAPLN	-1.36232	2.43491	0.00459	0.00444	308.5	326	24.5	69.5	109.5	18	2.09072	2.59173	0.313013	0.869958	0.791789	0.268675
PCDH20	-1.35934	0.544641	0.00524	0.0471	89	65.5	7	12	36	4.5	1.01337	0.898584	0.151857	0.241785	0.428733	0.115356
ACSL1	-1.31016	5.83026	0.0119	0.00209	3224.5	3120.5	480.5	418.5	1877.5	244.5	29.5629	34.465	8.39341	6.82016	18.032	5.04679
WWP1	-1.08083	5.72716	0.0252	0.32	2880	2570.5	503.5	422.5	1792.5	310.5	32.2878	35.0159	10.3531	7.75152	20.9848	7.36976
PCMTD1	-0.855125	4.38143	0.00135	0.71	1156.5	964.5	149	185.5	920	89	13.1225	13.186	3.2212	3.72464	10.9185	2.27359
RAD51D	-0.776614	5.3903	0.015	0.00735	935	976	1192.5	683	783.5	338.5	14.8828	18.7181	36.1652	19.2381	13.0442	12.1306
NR5A2	-0.710219	4.10673	0.00156	0.745	638.5	514.5	332.5	309	457	89.5	7.15566	6.94726	7.09971	6.12798	5.35687	2.2582
NR5A2	-0.710219	4.10673	0.00156	0.745	638.5	514.5	332.5	309	457	89.5	7.15566	6.94726	7.09971	6.12798	5.35687	2.2582
NAV3	-0.615475	7.33358	0.000221	0.829	6495.5	7324	1699.5	2168.5	6542.5	837.5	26.77	36.7067	13.2523	15.7406	28.5157	7.71697
SPHKAP	-0.585198	2.69725	0.00324	0.00884	378.5	220.5	47.5	76.5	277.5	33	1.89963	1.33337	0.454211	0.679415	1.45671	0.37288
COL22A1	-0.50918	3.856	3.46e-06	0.892	588.5	690	109.5	288.5	344.5	99	13.7701	19.4526	4.88162	11.9455	8.43112	5.21526
ABCC1	-0.464961	4.42093	0.00465	0.919	1233	743	145.5	189.5	1324.5	69.5	7.31489	5.31244	1.64817	1.99369	8.23199	0.930281
MAPRE1	-0.451965	9.06684	0.0034	0.89	22243	19935	6251.5	7040	20037.5	4391	317.074	342.392	169.79	177.587	298.757	140.923
ESRP2	-0.330519	1.11178	0.00596	0.00941	91.5	69	18.5	23	89	16	0.792742	0.72257	0.306354	0.353744	0.809073	0.313085
LPAR1	-0.212357	4.84358	7.47e-05	0.966	1412.5	1239	90	238	1824	176	39.5814	41.8325	4.80514	11.8018	53.4606	11.1037
ZFAND5	-0.0942263	4.36231	8.56e-05	0.982	910	741.5	132	266.5	1003	181	27.7767	27.2996	7.24588	14.3261	32.0179	12.5584
SFRP1	0.0209622	2.49008	0.00981	1	215.5	242	20	49	383.5	37	7.75753	10.4962	1.37172	3.12135	14.4394	2.99868
MAP1LC3B	0.0416125	7.15006	0.000928	0.994	4599	3340.5	2066	2467	4566.5	1785.5	76.3966	66.8593	65.3885	72.5187	79.3415	66.7763
LOC101793343	0.0941305	6.05816	0.000841	0.981	1714	657	1176	1465.5	1941.5	735	23.8518	22.7526	31.1802	36.0883	28.2589	23.0277
DNA2	0.237332	4.69839	0.000644	0.949	975	803.5	179	421.5	1599.5	172	7.70637	7.65334	2.79437	5.90751	13.2379	3.06702
MCM6	0.424356	7.26565	3.78e-05	0.00892	4534.5	4047	1469.5	2679.5	6724.5	2073	48.3375	51.979	29.8459	50.5451	74.9758	49.7515
CDCA7L	0.445647	6.27758	3.41e-05	0.89	1595	1482	1207.5	1643	2378	1170	26.0334	29.1291	37.5602	47.4822	40.606	42.994
DEPDC1B	0.785655	2.80845	0.00142	0.721	141.5	118	84.5	175.5	304	80.5	2.68555	2.69835	3.05558	5.89419	6.03471	3.43973
KPNA2	1.02335	7.27416	0.00328	0.00372	4658	2687	929	2856	9404	2182.5	80.7875	56.4798	28.0498	80.0776	173.002	81.5102
ORC5	1.35881	3.78723	0.000501	0.000929	485.5	34	79	211	829.5	121.5	7.77633	8.42351	2.46575	6.09804	14.0025	4.39091
ST6GAL2	1.54109	4.3461	0.00222	0.0697	302.5	329.5	131.5	395	1712	226.5	5.07654	6.49279	4.11444	11.8956	30.0916	8.33981
WDR86	1.88725	6.13638	6.35e-05	0.00561	877.5	707	483	1846	2717	1641	6.28584	6.10204	6.5921	23.4001	20.3569	26.4653
CRMP1	1.92976	4.42778	3.95e-05	0.00399	347	229	104	624.5	1026	406	3.39416	2.69884	1.93819	10.8095	10.4968	8.94087
DCC	1.97584	4.05831	9.04e-05	0.00709	235	196	77.5	269.5	1190.5	339.5	2.21084	2.22169	1.38916	4.4866	11.7145	7.19085
DSP	1.98705	4.85306	3.47e-05	0.00359	567.5	228.5	124.5	777	1449.5	580	2.01738	0.978696	0.843241	4.8878	5.38948	4.64196
MDK	2.09234	6.34569	2.78e-05	0.00304	881	584.5	571	2877	3256.5	1496.5	37.8241	30.2355	46.7078	218.576	146.235	144.651
UPF3A	2.09796	5.95298	4.27e-06	0.00076	657.5	653	347.5	1783	2738	1338.5	22.3427	26.7358	22.4986	107.217	97.3151	102.402
LOC101803605	2.16109	8.0982	1.16e-05	0.00164	3458.5	3361.5	998	8673.5	17995.5	3758.5	168.843	197.728	92.8295	749.306	918.894	413.106
HOXC8	2.18938	4.20253	0.00211	0.0672	137	86.5	159	416.5	352	623	6.15617	4.68323	13.6128	33.1188	16.5439	63.0274
DPF3	2.21948	4.03193	6.9e-05	0.00596	153.5	115	108.5	465	563	414.5	2.7996	2.89168	5.61511	19.5916	12.3481	22.9928
RAP1GDS1	2.27316	7.60124	0.00551	0.000939	5215	2814	11531	3953.5	7763.5	2118.5	66.2657	73.7022	61.2755	88.8968	103.181	60.6059
GAS2	2.30733	5.4879	8.48e-07	0.000221	551	390	188.5	1344	1744	1065.5	16.7437	14.2792	10.9137	72.2717	55.4309	72.896
SFRP2	2.33302	7.27154	3.61e-06	0.000661	2051.5	1437	529.5	4620	12394.5	1799	28.4638	24.0225	13.9974	113.431	179.869	56.1959
CKB	2.34864	7.87454	3.09e-06	0.000604	3539.5	1673.5	846.5	7180	16344.5	3389	75.4616	43.4931	36.3257	287.536	371.585	171.062
ETV4	2.36217	5.48238	5.85e-07	0.000175	421	461	185	1139	1899	1159.5	5.15942	6.8147	4.31967	24.7238	24.3497	31.992
AKR1D1	2.38839	6.36878	5.48e-06	0.000897	737.5	658.5	429	2429.5	2385.5	2292	22.9649	24.7057	25.4519	133.872	77.694	160.682
LOC101790239	2.40894	3.0494	6.57e-05	0.00571	111	75.5	22	122	844.5	121	4.40744	3.61202	1.66436	8.57222	35.0727	10.8168
CPNE4	2.43921	2.46474	4.35e-05	0.00432	47.5	63.5	18	140	224	149	0.929514	1.49718	0.671112	4.84797	4.58476	6.56447
LOC101795921	2.44397	2.51923	4.13e-05	0.00414	48	59	21.5	231	333	62.5	0.58043	0.859607	0.495345	4.943	4.21172	1.70153
CYTL1	2.44878	4.55378	2.71e-05	0.00299	101	172	158	832.5	1085	436.5	3.08347	6.32682	9.19042	44.9751	34.6461	30.0022
LOC101795986	2.45785	2.99665	0.000132	0.00961	53	51.5	49.5	271	219.5	199.5	0.764835	0.895444	1.361	6.9204	3.31308	6.48166
FAM84A	2.56126	1.27514	7.98e-05	0.00645	20	13	13.5	76	118.5	50	0.50127	0.392577	0.644668	3.37074	3.10647	2.82139
COL9A1	2.57564	2.80487	4.5e-05	0.00443	34	105	14.5	210.5	410	130	0.360911	1.34292	0.293258	3.95406	4.5521	3.10682
C1QTNF3	2.65027	6.43166	7.64e-06	0.00112	1050.5	714.5	187.5	3306.5	7509.5	510	19.4916	16.0328	7.13954	117.166	145.628	22.8375
KCNH7	2.70456	1.83296	1.29e-05	0.00181	26.5	28	13	112	143.5	86.5	0.24174	0.307751	0.225947	1.80797	1.36918	1.77652
LOC101798290	2.76543	4.79149	4.6e-08	2.11e-05	142.5	241	106	946	1843	418.5	5.87912	11.9799	8.33227	69.065	79.5296	38.8726
SLC10A4	2.79443	2.99239	1.42e-05	0.00196	66.5	47.5	29	227	187.5	253	2.79642	2.40665	2.32348	16.8918	8.24684	23.9526
LOC101795398	2.87556	1.08755	3.22e-05	0.00342	8	18.5	8	44.5	129.5	54.5	0.231097	0.643896	0.440306	2.27475	3.91274	3.54448
LOC101789741	2.93408	4.83353	1.86e-06	0.000403	155	162.5	118.5	865	619	920.5	2.85734	3.6093	4.16207	28.2173	11.9351	38.2037
PENK	2.99988	3.41705	1.05e-06	0.00026	72	74	29	411.5	922.5	77	2.15002	2.66245	1.64994	21.7446	28.8127	5.1767
PMP2	3.01947	0.67548	3.55e-05	0.00365	13	13.5	1.5	58.5	47	42.5	0.806542	1.00915	0.177311	6.42258	3.04992	5.93641
GJD2	3.03394	1.01121	5.5e-06	0.000897	14	17	2.5	69.5	142	27	0.456331	0.667636	0.155257	4.00872	4.84112	1.98138
ZPLD1	3.13767	1.5054	1.66e-06	0.000373	26.5	19	2	76.5	188	60	0.654666	0.565545	0.0941379	3.3443	4.85778	3.33716
TRAIP	3.21244	5.0395	0.000696	9.57e-05	618	239	1269.5	709	791	466.5	16.2085	17.0327	33.4554	32.9057	21.6989	27.546
UNC5C	3.23851	1.05288	1.54e-06	0.00036	16	11	3.5	62	93	56	0.144947	0.120066	0.0604112	0.993919	0.881208	1.14216
GRM8	3.24631	-0.213403	5.86e-05	0.00535	3	4	3.5	21.5	62	16.5	0.0349854	0.0562038	0.0777668	0.443684	0.756247	0.433213
MATN1	3.4483	0.157291	7.08e-06	0.00107	2	8	2	35	53	23	0.0369312	0.177989	0.0703646	1.14367	1.02364	0.956188
LOC101798202	3.45625	-0.486213	2.52e-05	0.00288	4	2	2	21	32	19	0.0547107	0.0329596	0.0521198	0.508278	0.457792	0.585083
LOC101796691	3.58431	0.508198	5.28e-06	0.000897	12.5	1	2	44	65.5	31.5	0.255284	0.0246067	0.0778222	1.59014	1.39914	1.44836
CRABP1	3.71345	7.03908	2.43e-05	0.00283	346	186.5	484	5087.5	1065.5	4443	22.5333	14.6342	60.0559	586.305	72.5787	651.444
LOC101790071	4.04783	1.37654	1.59e-06	0.000365	17	5	1	38.5	332.5	25	0.0925368	0.0327925	0.0103711	0.370848	1.89306	0.306378
SRD5A2	4.65679	0.0597574	7.3e-07	0.000207	1.5	1	2	20	48	32	0.0677752	0.0544401	0.172175	1.59911	2.26844	3.25523
STMN2	4.72173	0.401966	3.89e-07	0.000129	4	0.5	2	70	34.5	27.5	0.0606911	0.00914059	0.057817	1.87946	0.547508	0.939397
STK32B	4.78332	1.44797	1.43e-09	9.44e-07	5	5	3	79.5	98	89	0.108398	0.130606	0.123918	3.04993	2.22221	4.34405
GAP43	6.06661	1.74282	7.48e-10	5.57e-07	5.5	2	0	96	58	135	0.395108	0.17311	0	12.2038	4.358	21.8342
