# Supplementary material for: Gene expression profiling in Pekin duck embryonic breast muscle
Source: PLoS One. 2017 May 4;12(5):e0174612. doi: 10.1371/journal.pone.0174612 (PMC5417483; doi:10.1371/journal.pone.0174612)
Supplement: S2 Table — (XLSX) [file pone.0174612.s002.xlsx]

## Sheet: Sheet1
S2 Table The detailed information of DEGs between E27 and E19
Gene	logFC(log2 E27/E19)	logCPM	P-Value	FDR	Mapped reads counts						RPKM
					E19-1	E19-2	E19-3	E27-1	E27-2	E27-3	E19-1	E19-2	E19-3	E27-1	E27-2	E27-3
LOC101803953	-8.03061	9.30583	5.2134e-26	1.08018e-23	34322.5	34188	25185	137.5	150	23	1093.71	1312.62	1529.07	5.13492	6.387	0.966969
LOC101805071	-7.70958	8.711	2.96893e-25	5.65534e-23	15444	11439	24245	95.5	69.5	92	57.9978	51.7582	173.474	0.420302	0.348753	0.455827
TMEM8C	-7.64878	2.18545	7.19163e-16	3.95038e-14	427	400	33.5	1.5	1	0	20.4498	23.0813	3.0568	0.0841897	0.0639945	0
LOC101804924	-7.59768	7.38806	2.551e-45	1.50637e-41	15342.5	11403	3317	35	39.5	35.5	302.219	270.635	124.489	0.807978	1.03969	0.922601
LOC101795384	-7.24652	1.79038	5.98912e-20	5.84558e-18	263	246.5	73.5	0.5	0	2	8.00684	9.04194	4.26337	0.0178395	0	0.0803333
LOC101802720	-6.95997	3.74815	8.01215e-16	4.30107e-14	370	307	848	5.5	4	4	13.4522	13.4484	58.742	0.234348	0.194327	0.191873
POU2AF1	-6.86937	1.15063	5.62489e-16	3.13349e-14	208	93	59.5	1	1	0	6.52026	3.51256	3.55368	0.0367373	0.0418873	0
KCNJ6	-6.85661	1.99717	4.37754e-16	2.46185e-14	361	314.5	49	4	0	0	12.9525	13.5959	3.34968	0.168195	0	0
GPR37	-6.83888	1.64499	5.76199e-16	3.19479e-14	228.5	264.5	48.5	0	3	0	6.41406	8.94565	2.59387	0	0.112525	0
TMEM240	-6.74292	1.721	5.47199e-19	4.68291e-17	180	254.5	88	1.5	1	1	6.88033	11.721	6.40885	0.0671946	0.0510761	0.0504309
TFCP2L1	-6.72342	4.49786	2.85202e-33	2.10515e-30	1542.5	1369	700	4.5	15	7	9.02308	9.64878	7.80168	0.0308495	0.117247	0.0540241
JAKMIP1	-6.69488	7.91036	1.82246e-15	9.39878e-14	5724	4451.5	15904	98.5	75.5	122	68.8202	65.2348	429.791	1.26693	1.18058	1.66348
LOC101802220	-6.59872	1.73491	1.23679e-09	2.40238e-08	87.5	59	219	0	1	3	5.79056	4.7044	27.6132	0	0.0884287	0.261935
LOC101791320	-6.48599	1.759	1.04112e-09	2.04246e-08	65	64	231	1.5	1	2	11.8954	14.1119	80.5447	0.321708	0.244538	0.482897
C4A	-6.44267	3.77636	1.71443e-23	2.62953e-21	1552	459.5	356.5	6.5	9.5	3.5	9.57267	3.41481	4.20133	0.0471179	0.0785183	0.0285624
EXO1	-6.29451	2.70457	1.03904e-20	1.16868e-18	562	480.5	110.5	3	5	2	7.52658	7.75343	2.81958	0.0470856	0.0894771	0.0353388
BHMT	-6.22138	11.6582	7.54808e-30	3.07389e-27	297454	246784	49652.5	1576.5	2027.5	1859.5	6381.14	6378.74	2029.46	39.635	58.1193	52.6302
LOC101790677	-6.17541	5.96849	8.30612e-33	5.44974e-30	5054.5	2446	2244	53	35.5	22	43.5839	25.4123	36.8665	0.535587	0.409032	0.250283
CA12	-6.16758	5.11785	2.85172e-26	6.12343e-24	2850	2800	581.5	19.5	8	33.5	53.563	63.4042	20.8224	0.429498	0.200905	0.830664
CDCA3	-6.12523	4.35488	3.43076e-21	4.22055e-19	915	701.5	1045	16.5	12	8.5	52.128	48.1523	113.43	1.10164	0.913507	0.638894
LOC101798065	-6.07697	7.04597	8.19209e-35	8.79532e-32	9733	9224	3274.5	66	72	108.5	318.834	364.063	204.373	2.53377	3.1516	4.68929
KIAA1524	-6.03575	3.17513	1.90971e-25	3.82265e-23	644	584.5	243.5	7.5	5	4.5	7.29466	7.97707	5.25507	0.0995604	0.0756781	0.06725
TOP2A	-6.0013	7.59806	6.64472e-35	7.84741e-32	12788.5	12397	5832	169	121.5	95	71.4038	83.3984	62.0411	1.10585	0.906481	0.699818
DYRK4	-5.97782	3.19453	2.21414e-15	1.13691e-13	636	412	335.5	16	1.5	1	10.5223	8.21276	10.5756	0.310226	0.0331608	0.0218279
DEPDC1	-5.96471	3.63818	6.02763e-24	9.49151e-22	1275.5	618.5	279	14	7	4	14.5992	8.52957	6.08433	0.187794	0.10706	0.0604043
LOC101799528	-5.94761	1.15776	2.27405e-13	8.28904e-12	168	166.5	38.5	0	0	4	6.43666	7.68609	2.81043	0	0	0.202196
LOC101804833	-5.87244	0.711933	1.03365e-13	3.98936e-12	104.5	102.5	43.5	1	2	0	1.94501	2.29863	1.5426	0.0218128	0.0497412	0
LOC101794408	-5.86399	2.95431	5.80113e-11	1.4702e-09	658.5	805	29	10.5	3.5	2.5	15.6313	23.0236	1.31159	0.292102	0.111017	0.0782958
CHRNA4	-5.82573	2.27354	1.77038e-12	5.57551e-11	547.5	237	83	1	9	0	7.52623	3.92538	2.17386	0.0161102	0.165317	0
CENPF	-5.80028	6.63934	4.20246e-17	2.71208e-15	3563	2546.5	5778.5	101	72.5	54	11.8362	10.1925	36.574	0.39321	0.321822	0.236674
LOC101794492	-5.77173	1.00167	2.74144e-12	8.40945e-11	169.5	150	25	1	3	0	1.8051	1.9247	0.507261	0.0124807	0.0426907	0
HMMR	-5.76309	5.89628	3.35126e-25	6.28229e-23	3070.5	2201.5	2803	61.5	30	48	34.8305	31.6957	52.5518	0.709227	0.394463	0.675051
SHISA2	-5.7547	9.13398	3.06385e-24	4.88974e-22	61739	35693.5	7913.5	332.5	556	411	703.46	490.014	171.794	4.43994	8.46517	6.17848
CDCA8	-5.71044	4.54519	6.47101e-31	3.32272e-28	1607.5	1205	793.5	16	21	18.5	32.3708	28.2942	23.2403	0.288244	0.431355	0.375203
LOC101802104	-5.69312	5.89174	1.09953e-30	5.41059e-28	3565.5	2525.5	2458	54.5	51.5	38.5	29.682	25.3314	38.9866	0.531711	0.572877	0.422857
KIF18B	-5.65507	2.38284	1.83388e-19	1.66019e-17	456	329	107	5	4	3.5	5.19209	4.5135	2.32125	0.0667197	0.0608581	0.0525782
LRRC48	-5.64633	0.019115	9.6427e-11	2.31464e-09	75	43	30	0	1.5	0.5	1.53055	1.02451	1.19481	0	0.0426076	0.0140231
BUB1B	-5.59702	4.87903	2.65232e-27	7.45808e-25	1971.5	1134	1190.5	31.5	22.5	22.5	19.896	13.7886	22.8907	0.372551	0.303412	0.299579
LOC101800018	-5.59697	5.70193	3.94143e-13	1.37311e-11	1160	1092.5	3367.5	53	34.5	48.5	18.3306	20.8008	101.388	0.981523	0.728481	1.01116
STRA6	-5.57868	1.59661	3.7962e-14	1.56213e-12	221	231.5	55.5	6	0	1.5	3.86108	4.87312	1.84744	0.12285	0	0.0345754
FOXM1	-5.56967	4.51906	2.90511e-29	1.0091e-26	1831.5	1512	536	19.5	27	13.5	16.8909	16.801	9.4262	0.210937	0.333009	0.164401
LOC101803634	-5.54925	5.68767	6.34725e-33	4.40947e-30	3177.5	2539.5	1940.5	48	48.5	41.5	23.5601	22.6871	27.4136	0.417099	0.480523	0.405976
LOC101795938	-5.52563	0.731038	1.72388e-12	5.4436e-11	80	88.5	62	2	1	1	11.5958	15.4558	17.1223	0.339739	0.193682	0.191236
SHROOM1	-5.48577	5.8632	1.68808e-24	2.84803e-22	4625.5	5008	860	68	27.5	69	32.1333	41.8891	11.3753	0.493743	0.224791	0.556896
LOC101794169	-5.48571	2.34627	3.18176e-08	4.70295e-07	900	43.5	55.5	3.5	3	7	16.0491	0.934625	1.88565	0.0731447	0.0714843	0.16469
TMEM26	-5.45796	4.76291	2.3039e-29	8.24516e-27	2026	1771	693.5	22	18	37	23.5589	24.114	9.40746	0.210359	0.399746	0.414432
CEP55	-5.44166	3.19752	1.59943e-12	5.10123e-11	302	226	541	7	9.5	9.5	7.72884	6.96876	26.3794	0.209948	0.324872	0.320768
CDCA7	-5.42548	5.45815	1.04897e-34	1.03237e-31	2990.5	2604	1351	36.5	43	48	29.095	30.5249	25.0432	0.416173	0.559016	0.616135
LOC101792531	-5.41581	3.86818	1.39494e-12	4.50115e-11	456	361	870	21	15	7	7.07946	6.75277	25.7344	0.382086	0.311177	0.143382
DCX	-5.40799	5.15053	5.57613e-23	8.33596e-21	1978.5	1243	1633.5	37.5	25.5	42	35.7385	27.0913	56.3033	0.796263	0.617363	1.00399
SKA1	-5.39476	2.3824	8.30217e-18	6.01525e-16	412.5	269.5	149	5	2	8	7.51122	5.91268	5.16932	0.1067	0.0486628	0.192193
LOC101802274	-5.38522	6.04733	4.3619e-21	5.25653e-19	6424	5440	652	91.5	59	49.5	42.3927	43.2538	8.19773	0.707641	0.520258	0.430974
LOC101800797	-5.36146	2.64369	6.78461e-18	5.00789e-16	339.5	317.5	242.5	5	6	7.5	13.5132	15.2265	18.3903	0.233235	0.319117	0.393858
CRABP1	-5.33969	3.08208	1.09649e-11	3.06861e-10	346	186.5	484	12	10.5	3.5	22.5333	14.6342	60.0559	0.915877	0.913734	0.300731
PLK1	-5.33558	5.56124	1.24582e-33	1.05094e-30	3835.5	2774.5	1226.5	40	47	58.5	66.3726	57.8484	40.4385	0.81121	1.08679	1.33562
COL20A1	-5.31665	9.66557	4.38718e-19	3.80975e-17	71451.5	59544.5	13994.5	1009.5	1202.5	341.5	491.621	493.629	183.458	8.14014	11.0557	3.10006
MAT1A	-5.29336	9.43624	1.33312e-19	1.2397e-17	64676	44553	13312	425	501.5	1269.5	987.259	819.416	387.161	7.60297	10.2292	25.5671
LOC101800273	-5.28886	0.824324	8.09542e-13	2.69315e-11	107	114	47	0	2	3	0.876496	1.12515	0.733541	0	0.0218916	0.0324226
MAD2L1	-5.27925	4.40702	3.22377e-27	8.4606e-25	1224.5	1197	751.5	23.5	19.5	25	35.529	41.8463	41.5444	0.799094	0.75603	0.957026
SARDH	-5.26563	6.21127	4.76013e-25	8.78392e-23	6789.5	4553.5	1551.5	88	38	116.5	76.2202	61.591	33.1852	1.15777	0.570029	1.72551
KIF24	-5.2634	6.78567	2.7903e-17	1.85132e-15	11660	8489.5	992.5	118.5	72	170	81.895	71.8424	13.2816	0.975402	0.675729	1.57532
GRHL3	-5.23042	1.30907	4.84995e-12	1.43914e-10	247.5	130.5	43.5	2	5.5	0	4.58057	2.91001	1.53389	0.0433791	0.136015	0
LOC101802647	-5.21781	0.765678	7.46928e-10	1.50276e-08	116.5	152	18	1	0	4	2.39567	3.76604	0.705236	0.0240995	0	0.108523
LOC101795184	-5.208	1.95548	3.65378e-15	1.7831e-13	371	240.5	64	6	4	2.5	4.82462	3.76829	1.58573	0.0914422	0.0695073	0.0428933
LOC101803770	-5.16838	0.439904	9.60583e-11	2.31049e-09	125.5	80	19	1	2	1	8.42445	6.47034	2.43003	0.0786691	0.179394	0.0885642
CLSPN	-5.12918	3.19156	9.42302e-21	1.08044e-18	559.5	517.5	305	10	9	13	6.21713	6.92851	6.45729	0.130226	0.133633	0.190587
KIF20A	-5.1127	4.64286	2.26068e-23	3.4229e-21	2352.5	1821.5	360	36	25.5	28.5	28.115	26.2287	8.19731	0.504217	0.407221	0.44938
KIF15	-5.10485	5.5899	2.23121e-29	8.23456e-27	2968	2502.5	1726.5	60	67	47	20.6644	20.9929	22.9026	0.489571	0.623324	0.431734
NUSAP1	-5.09454	5.66417	5.25459e-27	1.34906e-24	2845.5	2412	2019	56	55	73.5	44.5368	45.4461	59.8635	1.02864	1.1519	1.51991
PRR11	-5.06092	2.51882	4.35579e-17	2.79575e-15	386.5	407.5	136.5	12	5	4	10.6934	13.5842	7.19547	0.389093	0.184849	0.146011
CDK1	-5.04183	5.24873	1.18737e-30	5.60915e-28	2878	1963.5	1167	52.5	52	39	44.7449	36.781	34.5688	0.956574	1.08028	0.799978
SPC25	-5.02176	3.92688	1.07734e-21	1.4137e-19	1019.5	615	588	22	17	19	30.6393	22.2693	33.6689	0.774854	0.682686	0.753364
WDR66	-5.01551	1.54047	7.12079e-15	3.36386e-13	202	182	74	3.5	5	2	1.80254	1.95679	1.25813	0.0366022	0.0596189	0.0235463
KPNA2	-5.00884	5.55702	6.88312e-29	2.32256e-26	4658	2687	929	60	61	60.5	80.7875	56.4798	28.0498	1.11492	1.2924	1.26562
LOC101803405	-5.00825	1.97093	1.04618e-16	6.27608e-15	282	222	109.5	5	4.5	5	8.46724	8.03129	6.26422	0.175942	0.180545	0.198072
DNMT3B	-5.00459	4.37021	1.71461e-22	2.46946e-20	1570	1737.5	328.5	27.5	30	22	15.2657	20.3555	6.08572	0.313369	0.389779	0.282228
LOC101802055	-4.99224	1.69987	7.19725e-13	2.4167e-11	236	287.5	40	5	4	3	2.35268	3.45324	0.759749	0.0584152	0.0532833	0.0394577
IQGAP3	-4.98649	3.33867	3.96842e-11	1.03231e-09	1083.5	797.5	60	19.5	4.5	15.5	8.51363	7.55016	0.89825	0.179567	0.0472475	0.160686
PENK	-4.97114	0.233563	1.16151e-10	2.75451e-09	72	74	29	2	2	0	2.15002	2.66245	1.64994	0.0699918	0.0798035	0
NDC80	-4.94213	4.41735	1.22101e-26	2.82748e-24	1679	1326.5	526	24	29	32.5	15.2865	14.5513	9.12436	0.256079	0.352806	0.390391
LOC101802187	-4.93203	7.28301	5.40405e-27	1.35791e-24	12688.5	10263.5	3461.5	185	239	207	332.254	323.814	172.697	5.67725	8.36256	7.1514
CKAP2	-4.92622	5.82202	2.36186e-28	7.34042e-26	3529.5	2676.5	2113.5	87	79	65.5	44.1464	40.3356	50.3668	1.27529	1.32035	1.0809
KIF18A	-4.92553	2.97735	1.49339e-18	1.21634e-16	575	381	254.5	10	14	7.5	6.49736	5.18721	5.4792	0.132427	0.211387	0.111813
CDC45	-4.91099	3.27069	6.30498e-20	6.10343e-18	739.5	679	203.5	17	8	14.5	8.54783	9.45643	4.4817	0.230289	0.123563	0.221129
FSCN1	-4.88993	4.62061	2.68109e-19	2.39876e-17	1475	1124.5	954	60	26.5	18	37.225	34.1934	45.8724	1.7746	0.893655	0.599343
PTGR1	-4.84676	2.9804	3.5779e-18	2.77994e-16	674	524.5	151	15	10	8.5	17.8487	16.7353	7.61878	0.465527	0.353858	0.29698
HMGB2	-4.80973	7.76481	1.48394e-16	8.71907e-15	9299.5	7657.5	10813	437.5	228.5	308	374.703	371.752	830.106	20.6591	12.3025	16.3734
LOC101804337	-4.79997	1.56351	2.41002e-14	1.03581e-12	209	195	68.5	6	4	2.5	3.97355	4.4669	2.49654	0.143964	0.109431	0.0675302
LOC101804825	-4.79631	4.26754	1.65187e-24	2.82732e-22	1522	966.5	568	33	30.5	22	47.08	36.0216	33.4758	1.1963	1.26067	0.897851
PTTG1	-4.7375	3.80438	1.9139e-21	2.43045e-19	1163	655	407.5	18	20	26	50.1127	35.6529	34.5745	0.932892	1.17295	1.52333
GINS1	-4.72415	3.73341	6.877e-20	6.60304e-18	833.5	1077	284.5	22	25	14.5	34.0023	52.9367	22.1128	1.05179	1.36277	0.780423
MYOG	-4.72126	4.55814	6.8569e-24	1.06553e-21	1720.5	1677.5	523	26.5	40.5	42	82.3979	96.7974	47.7225	1.48735	2.59178	2.65382
MND1	-4.70454	2.25465	6.59958e-10	1.34381e-08	272.5	189	198	9	13	0	11.9922	10.0399	16.6324	0.465026	0.765867	0
LOC101797703	-4.69599	1.51792	7.15973e-14	2.82798e-12	209	162.5	75	7	4	2	3.58077	3.35446	2.44822	0.140551	0.0915737	0.0452085
GALNT9	-4.69121	2.25824	1.22415e-12	3.96088e-11	339.5	183.5	176	12.5	8	2	5.00286	3.25802	4.94141	0.215871	0.157525	0.0388838
LOC101790988	-4.68044	0.67061	4.48249e-10	9.3696e-09	57	89.5	63.5	2	3	2	12.204	23.0881	25.9036	0.501837	0.858279	0.564958
E2F7	-4.65587	2.83573	2.67215e-15	1.35442e-13	611	515.5	114.5	17	10.5	7	3.43962	3.49653	1.2281	0.112156	0.0789841	0.0519909
KIF11	-4.64721	5.1737	1.0512e-24	1.85294e-22	2953	2645.5	651	52	64	60.5	18.6207	20.0992	7.8212	0.384274	0.539254	0.503324
LOC101791319	-4.6461	2.66474	3.92265e-09	6.9874e-08	781	414.5	29	8	14.5	7.5	28.5167	18.1803	1.99558	0.338615	0.699776	0.36102
POLE	-4.62332	3.80088	1.07536e-20	1.19811e-18	1034	943.5	318.5	16.5	27	25	4.80724	5.28514	2.82127	0.0899011	0.167733	0.153347
CENPN	-4.61867	1.82152	7.03775e-13	2.37474e-11	293.5	264	50.5	7.5	5	4.5	8.53861	9.25385	2.79918	0.255709	0.19437	0.172724
GNG2	-4.60865	1.17226	8.05324e-07	8.58383e-06	56.5	57	135.5	5	6	0	3.7772	4.5913	17.2592	0.39174	0.535986	0
LOC101792352	-4.59162	2.18365	7.52949e-11	1.86814e-09	437.5	321.5	52.5	2	9	11	22.8575	20.2381	5.226	0.122458	0.628309	0.758233
LOC101804232	-4.58964	6.10018	7.22061e-22	9.69038e-20	5711.5	5628.5	936.5	115.5	116.5	118.5	43.9402	52.1728	13.7271	1.04136	1.19762	1.20279
SSX2IP	-4.58442	3.84993	1.18559e-21	1.53867e-19	1166	853.5	348.5	25	19.5	29	24.3131	21.4429	13.8454	0.610925	0.543322	0.79781
LOC101792695	-4.58007	2.92263	1.41902e-16	8.37933e-15	659.5	365.5	199.5	9	17	12	3.29278	2.19874	1.8978	0.0526619	0.113417	0.0790477
PTGER3	-4.57692	5.01318	4.8918e-20	4.8548e-18	3784	1377	598	69	56	42	34.6053	15.1728	10.4197	0.739515	0.684323	0.506759
NEK2	-4.56887	2.51287	3.48326e-12	1.05751e-10	579	395	61.5	6	10.5	12	13.0987	10.7668	2.65085	0.159077	0.317409	0.358171
LOC101796263	-4.5648	2.25671	3.64475e-06	3.384e-05	70	58.5	336	13	8	4	5.97151	6.01287	54.6117	1.29968	0.911921	0.450201
LOC101793343	-4.53513	4.90411	3.54893e-19	3.12782e-17	1714	1357	1176	79	29.5	52.5	23.8518	22.7526	31.1802	1.28838	0.548547	0.963897
STIL	-4.50832	2.9595	1.29108e-13	4.93452e-12	701.5	582.5	100	10	11	20	5.07615	5.07858	1.37869	0.0848034	0.106361	0.19094
LOC101789920	-4.50159	2.81339	1.20255e-11	3.33383e-10	350	247	324	16.5	4.5	17	10.6259	9.03509	18.7414	0.587065	0.182553	0.680934
LOC101799998	-4.49905	1.35065	2.66081e-12	8.20473e-11	222	159.5	43	5	4	4	8.55562	7.40626	3.15738	0.225826	0.205987	0.203385
ERCC6L	-4.49725	3.15194	3.21853e-16	1.83627e-14	799.5	595	148	22	11	15	6.39249	5.73202	2.25462	0.206149	0.117524	0.158235
COL14A1	-4.49724	9.0317	1.84153e-19	1.66019e-17	43346	38778.5	9036	1424.5	703	769.5	201.066	216.731	79.8595	7.74388	4.35739	4.70933
AURKA	-4.48778	3.71573	6.62854e-17	4.09859e-15	754	548.5	532.5	18.5	24.5	28	13.722	12.0271	18.464	0.394569	0.595789	0.6723
BPIFB3	-4.48653	0.193913	1.43852e-08	2.28346e-07	86	70.5	20	5.5	0	0	3.55706	3.51335	1.5761	0.266601	0	0
MCM10	-4.48372	3.69496	1.62211e-19	1.48505e-17	904	795.5	350	16.5	23	30.5	7.35143	7.79292	5.42591	0.157338	0.250065	0.327419
TRIM36	-4.48152	3.54331	2.1382e-11	5.71316e-10	928.5	1004.5	141.5	40.5	5.5	19	12.5439	16.3896	3.65997	0.644349	0.0997709	0.340309
PSD2	-4.48106	2.2136	2.46854e-14	1.05628e-12	282.5	340.5	109.5	6	11	7.5	4.29227	6.23341	3.16988	0.106838	0.223328	0.150345
CENPI	-4.47852	3.41366	4.13283e-19	3.61546e-17	837.5	685.5	237.5	21	22	15	8.13366	8.02136	4.42605	0.240723	0.287539	0.193573
TNFRSF8	-4.47503	0.0696781	2.80868e-09	5.1587e-08	70	51	28.5	3	0	2	0.950358	0.681858	0.752577	0.0487274	0	0.0365709
FAM69C	-4.47197	4.65739	1.58415e-20	1.7008e-18	1533	1207	925.5	68	32	41	31.3275	29.7188	36.0347	1.62854	0.873806	1.10542
LMNB1	-4.45105	5.88182	5.24929e-25	9.53755e-23	4520	4066.5	1269	121.5	132	77	105.252	116.886	56.3276	3.29257	4.12998	2.3686
LOC101794639	-4.4487	2.46969	5.7374e-12	1.68974e-10	229.5	308	219	4.5	15	10.5	9.3507	15.12	17.0007	0.214872	0.816646	0.564431
ANLN	-4.42779	4.49144	6.84636e-15	3.24721e-13	2389.5	1579	219.5	42	52	33	22.068	17.5703	3.86235	0.454582	0.641713	0.402097
LOC101798084	-4.40693	4.37597	2.10882e-07	2.58085e-06	359	319	1392	40	21	59.5	15.4535	16.5449	114.165	2.0179	1.20791	3.37917
LOC101803244	-4.39825	7.40019	3.75587e-22	5.15776e-20	10670	8807.5	5721	327	380	273	250.199	248.836	255.596	8.98618	11.9065	8.44586
LOC101793632	-4.38638	4.10783	4.96879e-19	4.28332e-17	1286.5	903.5	503	37.5	17.5	46	23.4393	20.5992	19.2428	0.841029	0.493566	1.25314
CIT	-4.3579	4.36444	9.97366e-20	9.42311e-18	1491	1218	556	27	34.5	60	5.19156	5.10984	3.68855	0.110177	0.160517	0.275633
KIAA1024	-4.35596	1.73011	6.73848e-11	1.68248e-09	223.5	197	89.5	14.5	2	3	2.66137	2.82639	2.03053	0.202349	0.0318228	0.0471312
MAP1LC3C	-4.34661	1.8088	6.76635e-13	2.29628e-11	215.5	191	110	11.5	4	5	10.6316	11.3533	10.3396	0.664896	0.263688	0.325447
NAT8L	-4.34066	2.41776	1.4874e-14	6.70465e-13	317.5	268.5	187	10	10.5	11	11.673	11.8939	13.0991	0.43087	0.515834	0.533572
SCN2A	-4.33709	2.44306	3.94351e-12	1.18506e-10	372	301.5	158	3	17.5	11	1.98533	1.93873	1.6066	0.0187637	0.124799	0.077454
LOC101796632	-4.31674	1.2873	2.38322e-10	5.28065e-09	198.5	97.5	72.5	1	4.5	8.5	4.76371	2.81922	3.315	0.0281249	0.144304	0.269131
TM4SF1	-4.30032	0.94043	6.4294e-11	1.60871e-09	140	96	52.5	3	6	2	4.91724	4.0492	3.50486	0.180128	0.283621	0.0933462
CBX2	-4.29897	1.06123	5.62506e-11	1.42864e-09	139.5	155.5	37	4	2	6	2.91066	3.9092	1.47089	0.0978102	0.0557608	0.165169
LOC101797399	-4.28561	0.92533	8.20832e-11	2.01537e-09	171.5	103.5	33.5	5	2	4	17.128	12.4544	6.37454	0.585221	0.266904	0.527065
KIF2C	-4.27539	4.05818	4.70916e-21	5.61769e-19	1365.5	939.5	405.5	38	32	34.5	17.3242	14.3614	9.80195	0.565003	0.542491	0.577485
RAD51	-4.27391	3.89616	1.26976e-17	8.87327e-16	920	645.5	560.5	40.5	26	27.5	16.2641	13.7492	18.879	0.83908	0.614181	0.641409
TNNC1	-4.2487	10.6117	1.55314e-06	1.56373e-05	66238	50748	77924	595.5	7868	1199	2964.24	2736.31	6644.13	31.2316	470.492	70.7923
CASC5	-4.22617	4.62685	2.78834e-16	1.59856e-14	2355	1715	336.5	82.5	38.5	41.5	9.16975	8.04582	2.49639	0.376467	0.200313	0.213194
LOC101803676	-4.21525	3.33966	1.57015e-10	3.60068e-09	472.5	322	487.5	10	21	34	7.23617	5.94158	14.2247	0.179479	0.429741	0.686983
LOC101801984	-4.20494	0.357463	5.3443e-08	7.55883e-07	46.5	80	43.5	0	3.5	4	2.77965	5.76191	4.95435	0	0.279567	0.315469
CREB3L1	-4.20319	6.6911	1.86666e-22	2.65606e-20	6018	6349.5	3204	233.5	249	200	58.4805	74.3426	59.3214	2.65921	3.23325	2.56418
ECT2	-4.20279	3.98767	5.0425e-18	3.81743e-16	1408.5	1051	272	33.5	31.5	39	10.1407	8.9536	3.71714	0.273448	0.29842	0.376737
NCAPG2	-4.20204	3.36337	4.62449e-16	2.5884e-14	847	633.5	219.5	14	27.5	25	4.59068	4.13694	2.26667	0.0889257	0.199162	0.178769
LOC101791370	-4.20018	1.11642	8.20306e-09	1.3664e-07	171	85	65	4	0	9.5	0.917096	0.549259	0.66419	0.0251411	0	0.0672206
LOC101795582	-4.19723	10.7805	1.31312e-20	1.43592e-18	128869	106559	45645.5	3769.5	4610.5	3266	1990.33	1982.93	1343.18	68.2287	95.1494	66.5508
LOC101789496	-4.19104	0.255123	1.34236e-07	1.72694e-06	52	111	18	3.5	3.5	0	0.718741	1.84855	0.474026	0.0566948	0.0646425	0
LOC101795044	-4.1796	2.08841	1.3437e-06	1.37634e-05	105.5	66	272	6	11.5	10.5	10.2856	7.75286	50.5252	0.685545	1.49816	1.3506
BARD1	-4.16707	3.74431	3.01493e-17	1.98918e-15	693.5	773	463	33	33	24	10.1147	13.584	12.8662	0.564063	0.643136	0.461827
JPH3	-4.15454	1.65905	3.32568e-08	4.89119e-07	129.5	74	169.5	6	5	10	1.4351	0.988062	3.57885	0.0779239	0.0740396	0.146209
LOC101804409	-4.14021	3.58615	1.57323e-15	8.17568e-14	899.5	898.5	217	20	38	23	38.0696	45.8178	17.4983	0.992003	2.14902	1.28429
MYBL1	-4.13474	2.02953	7.53115e-12	2.17997e-10	342.5	229	89	4	10	13	3.34652	2.74777	1.71852	0.0480482	0.130111	0.175798
LOC101795470	-4.11578	2.90216	1.9632e-14	8.65129e-13	622.5	309	222	24	13	15	13.7134	8.20171	9.31794	0.619618	0.382676	0.435971
CASS4	-4.10642	6.20824	2.45598e-20	2.52218e-18	6055.5	4993.5	1430.5	225	107.5	194	52.3563	51.9886	23.9307	2.06644	0.915441	1.76457
CENPK	-4.09369	3.48618	5.92987e-13	2.01821e-11	513.5	454	495.5	25	19	35	12.3323	13.1371	22.6729	0.703638	0.60973	1.109
MIS18BP1	-4.08466	4.79079	1.97038e-17	1.33737e-15	1691.5	1439	931	38.5	67.5	89	16.047	16.4483	16.8279	0.428044	0.855669	1.11396
PLK4	-4.08363	3.94037	2.61225e-15	1.33553e-13	1203	1127.5	268	27	26.5	55	11.0355	12.4619	4.68406	0.290267	0.324829	0.665657
LOC101791413	-4.08015	8.58617	5.3323e-17	3.36762e-15	21200	18709.5	14393	1279.5	603.5	912.5	981.633	1016.48	991.416	66.0491	36.0447	50.6203
NRIP3	-4.07499	-0.177769	5.73232e-08	8.01538e-07	50	52.5	21.5	4.5	0	1	0.773249	0.904486	0.606913	0.0920601	0	0.023031
LOC101800280	-4.0706	0.200116	6.43649e-07	7.03842e-06	66.5	34	47.5	1	0	6.5	5.48717	3.38022	7.4676	0.0967015	0	0.707621
LOC101791820	-4.05695	2.69878	2.05046e-13	7.61507e-12	429.5	329.5	205	14.5	9	23	56.2783	52.0203	51.179	2.22665	1.5758	3.97618
CTHRC1	-4.03061	3.01808	3.29804e-14	1.37147e-12	793	438.5	147	19	17	23	36.5713	24.3656	12.9165	1.0269	1.0476	1.39944
STK17A	-4.02604	6.2305	5.80534e-17	3.64686e-15	3793.5	5651.5	2038.5	289	96	183	44.4754	78.0474	45.5032	3.92322	1.50434	2.83143
SIDT1	-4.02097	0.570362	4.92663e-10	1.02436e-08	102.5	84.5	34	3	2.5	4.5	1.36825	1.35906	0.864734	0.0469322	0.0445927	0.079253
MIS12	-4.01894	3.44256	7.00564e-14	2.78574e-12	657.5	449	415.5	20	23	37	21.8886	18.0098	26.3544	0.780295	1.02313	1.62512
LOC101802087	-4.00807	1.70667	3.92889e-09	6.98798e-08	260.5	236.5	48	1.5	11	10.5	2.48282	2.71587	0.871645	0.0167547	0.140091	0.132035
CERS6	-3.99628	2.99134	6.45886e-09	1.09596e-07	815	604	50	18	12.5	28.5	18.1125	16.1732	2.11714	0.468812	0.371203	0.835651
PPP2R2C	-3.98719	0.966001	5.08554e-09	8.78073e-08	173	113.5	31	9	1	4	2.0774	1.64213	0.709243	0.126655	0.0160455	0.0633714
MDFI	-3.985	3.57588	2.13691e-13	7.86197e-12	759.5	545.5	416.5	21	48	20	20.4771	17.7205	21.3952	0.663539	1.72927	0.711429
GALNT14	-3.98014	3.40776	1.89107e-14	8.36463e-13	667.5	518	357.5	16.5	30.5	32.5	10.9057	10.197	11.1286	0.315932	0.665862	0.700562
GJA5	-3.9796	6.86992	8.6239e-15	4.00977e-13	12085.5	7748	1372	247.5	315	327.5	162.556	126.591	30.686	3.93797	5.6248	5.66613
MASTL	-3.97116	3.29033	2.07191e-13	7.64753e-12	912	663.5	133.5	22	24	28	5.34729	4.68726	1.49135	0.151171	0.188032	0.216599
DIAPH3	-3.96822	2.3784	1.53219e-12	4.91717e-11	291	273	177.5	10.5	16.5	12	3.44759	3.89695	4.00665	0.145787	0.261209	0.18757
NEU4	-3.96426	0.358152	1.60535e-08	2.51447e-07	80	73	32.5	5.5	3.5	0	2.11172	2.32171	1.63452	0.170143	0.123451	0
LEF1	-3.95974	4.00823	1.0469e-16	6.27608e-15	1083	1136.5	361.5	58	41	26	17.524	22.338	9.99291	0.808166	0.91431	0.633597
FAM107B	-3.9558	6.48302	1.47711e-21	1.89616e-19	7430	5276.5	1990.5	278	229	191.5	72.3189	61.7482	36.9932	3.16411	2.97327	2.47199
LOC101793320	-3.94726	4.0339	2.15657e-09	4.03631e-08	465.5	537.5	881	25	51	50	4.04479	5.62722	14.5852	0.254579	0.592144	0.5732
ST8SIA6	-3.94207	4.65406	3.87156e-18	2.96903e-16	2199.5	1712	411.5	69	58	70	32.0086	30.0182	11.4096	1.17679	1.12785	1.344
ETNK2	-3.93076	4.20518	9.95127e-12	2.81833e-10	1635.5	1327.5	255.5	18.5	60	63.5	56.3362	55.0949	16.7683	0.746818	2.76165	2.88583
SQLE	-3.91753	2.57687	5.68459e-08	7.97328e-07	591	411	60.5	32	11.5	4	11.3482	9.50867	2.21337	0.720103	0.295065	0.101335
KIF14	-3.91408	3.57395	3.77532e-14	1.55897e-12	937	631.5	306.5	46.5	34.5	14	5.86664	4.7639	3.65629	0.3412	0.288636	0.115648
DMGDH	-3.91338	8.76951	1.07711e-18	8.89561e-17	34246	30026.5	8519	1297.5	999	1208.5	332.69	351.459	157.681	14.7721	12.9681	15.4895
LOC101804990	-3.90746	4.54048	8.47409e-14	3.32489e-12	1248.5	1411	743.5	67.5	24.5	95.5	29.5722	40.2682	33.5534	1.87372	0.77543	2.98441
MNS1	-3.89411	3.94102	5.58275e-07	6.17922e-06	313	244.5	986	47	42.5	35	5.80921	5.46753	34.8666	1.0223	1.05401	0.85704
SPDL1	-3.89178	4.483	3.81676e-14	1.56514e-12	1043	828.5	1006	65.5	57.5	58	13.526	12.9454	24.8566	0.995478	0.996399	0.992367
BTBD11	-3.88206	6.73851	9.13795e-18	6.58044e-16	8960	7048	1985.5	378	192.5	310	82.0095	77.7251	34.6247	4.05465	2.35433	3.7435
LOC101804640	-3.87756	2.57366	9.50465e-08	1.2698e-06	390	605	46	13.5	6.5	27.5	10.6999	19.999	2.40454	0.434063	0.238291	0.99542
FREM2	-3.86973	8.47431	1.07095e-11	3.0114e-10	34282	28063	2975.5	904	1145.5	863	100.981	99.5972	16.6991	3.12067	4.50868	3.35386
ASPM	-3.8645	5.74487	2.44841e-21	3.04376e-19	3631	2644	1705.5	158.5	117.5	167.5	12.6254	11.077	11.2988	0.645886	0.545933	0.768415
NCAPG	-3.86233	4.15625	2.5235e-17	1.68376e-15	1543	1110.5	335	49	43	54.5	15.5095	13.449	6.41562	0.577212	0.577541	0.722753
ENTPD3	-3.85804	1.3492	3.65579e-09	6.56153e-08	123	238.5	39.5	9	6	5	1.02187	2.40923	0.636359	0.0876273	0.0704678	0.0579814
LOC101790354	-3.85612	2.25786	8.39675e-07	8.90976e-06	161.5	109	268	13.5	4.5	21.5	2.34817	1.90951	7.42423	0.230036	0.0874279	0.412435
LOC101790583	-3.84692	0.886046	1.5675e-07	1.98415e-06	145	127.5	25	4	9.5	0.5	0.375517	0.397842	0.123356	0.0121402	0.032875	0.00170841
LOC101797862	-3.83296	4.33564	2.38079e-17	1.60669e-15	1321.5	973.5	662	46	66	56	22.582	20.0434	21.5533	0.921212	1.50702	1.26254
LOC101805095	-3.82496	2.47349	4.27705e-10	8.9879e-09	416.5	364.5	113	5.5	26	13.5	6.25571	6.59628	3.23371	0.0968124	0.521815	0.26752
CENPO	-3.81822	2.13991	2.2745e-12	7.08756e-11	312.5	301	89	14.5	10.5	11.5	4.90571	6.14299	2.70966	0.262179	0.224199	0.24245
SAPCD2	-3.81036	2.59186	2.96603e-13	1.05508e-11	407.5	318	175	19	18.5	13	5.51607	5.18643	4.51337	0.301413	0.334622	0.23217
FAT3	-3.81029	4.02332	3.82883e-09	6.84092e-08	1404	1474	95.5	51.5	29	58	4.08493	5.16719	0.529397	0.175603	0.112745	0.222641
LOC101795266	-3.80515	1.11735	2.75952e-09	5.08422e-08	150.5	166	32	8	6.5	3	11.2303	14.9245	4.5495	0.699599	0.648108	0.295348
TRAF4	-3.79315	2.27597	4.86547e-10	1.01342e-08	385	306.5	93	16	4	21	11.6776	11.2012	5.37449	0.568748	0.162119	0.840375
FANCD2	-3.78882	3.82754	1.21668e-09	2.36722e-08	1473.5	997.5	118	21.5	46	52.5	11.241	9.1687	1.71513	0.192221	0.468915	0.528415
EMILIN3	-3.78196	4.00189	4.56998e-06	4.15485e-05	1621	1351	50	19	26	91.5	20.447	20.5324	1.20164	0.28087	0.438228	1.52274
ANGPT1	-3.78111	1.36407	5.4343e-08	7.6654e-07	96	166.5	86.5	2.5	13.5	5	1.27473	2.6478	2.76663	0.0553528	0.24177	0.116493
LRRC17	-3.76992	4.75586	3.27668e-15	1.62595e-13	2298	1871	434	99.5	45.5	93.5	37.9043	37.1836	13.6392	1.92339	1.00284	2.03475
SULF1	-3.75845	7.30341	1.80869e-18	1.4531e-16	10840	7508.5	5045	505.5	424.5	470	68.1486	58.1848	85.0972	4.08022	3.7459	3.97475
EFHD2	-3.74147	0.147151	2.56622e-07	3.08312e-06	69	34	41.5	4	1	4	6.68729	3.97026	7.66319	0.454325	0.129504	0.511471
LOC101792269	-3.73461	3.26427	1.79241e-05	0.000141595	102	179.5	635	44	20	23.5	7.21667	15.3017	85.5994	3.64834	1.89081	2.19364
PARPBP	-3.7298	1.33382	2.89849e-10	6.29193e-09	177	176.5	44.5	8	6.5	7	4.48081	5.38353	2.14637	0.237345	0.219876	0.233798
LOC101796586	-3.72832	3.31112	8.61458e-15	4.00977e-13	704.5	499	288.5	33.5	32	23	12.7362	10.8692	9.93724	0.709758	0.773019	0.548589
SFRP1	-3.72818	1.48123	8.48334e-07	8.98549e-06	215.5	242	20	14	8	2	7.75753	10.4962	1.37172	0.590623	0.384811	0.0949875
PIEZO2	-3.71787	7.1325	1.56582e-18	1.2666e-16	9554.5	7228	4239	453.5	352.5	471	32.5417	29.6613	27.5078	1.81016	1.60425	2.11648
NOX4	-3.71152	5.73557	2.63996e-14	1.12555e-12	4034	4641	614.5	201.5	126	161	18.2151	24.4488	4.21888	1.06502	0.76929	1.01137
LOC101801407	-3.69977	2.8804	1.41761e-10	3.29829e-09	400	341	272	16	14	36.5	17.1284	17.5934	22.1914	0.802939	0.80106	2.0621
LOC101799583	-3.6962	1.38769	8.51737e-06	7.28387e-05	269	59	71.5	17.5	6	0	5.96608	1.57663	3.02137	0.454864	0.177815	0
BNC1	-3.69054	0.519502	9.50995e-09	1.5708e-07	110.5	75.5	29	4	2	6	1.20178	0.989348	0.600926	0.0509834	0.0290652	0.0860942
LOC101797944	-3.68966	5.33951	9.34355e-18	6.68772e-16	3025.5	2466	947.5	192.5	85.5	101.5	347.752	341.511	207.497	25.9304	13.1317	15.3921
PRDM1	-3.68496	1.40229	4.67889e-08	6.6979e-07	264	144	34.5	8.5	12	2.5	2.83378	1.87195	0.6775	0.121263	0.195194	0.0401517
ST6GAL2	-3.68466	2.34307	7.44225e-11	1.85428e-09	302.5	329.5	131.5	8	15	22.5	5.07654	6.49279	4.11444	0.163277	0.349061	0.505489
LOC101792796	-3.68419	7.979	2.14679e-08	3.30125e-07	7002.5	5825	14479	659	836.5	832	46.0711	46.1754	181.499	5.08121	7.35398	7.22203
EGFL6	-3.68087	7.58392	4.10568e-13	1.41778e-11	19088.5	12854.5	2259	511.5	696.5	563.5	360.612	292.592	81.3102	11.3245	17.5821	14.045
CDH20	-3.68015	2.65102	3.60513e-11	9.44049e-10	576.5	339.5	118	22	10	25.5	7.44383	5.28173	2.90295	0.332909	0.172535	0.434408
LOC101801647	-3.66993	3.72902	4.95794e-09	8.62345e-08	429.5	387.5	702	43	45.5	35	3.64214	3.95917	11.342	0.427334	0.515567	0.391581
RRM2	-3.66898	4.85158	1.04346e-16	6.27608e-15	1910	1353	941.5	68.5	109.5	89	41.7676	35.6486	39.2271	1.75551	3.19964	2.56777
ALDH1L2	-3.65986	9.02944	1.22901e-13	4.71253e-12	36498	30512.5	13766.5	1468.5	878.5	2587.5	381.616	384.392	274.246	17.9944	12.2738	35.6942
LOC101805370	-3.65978	-0.292233	2.53441e-07	3.05422e-06	45	42.5	21	3	3	0.5	1.97337	2.24556	1.75459	0.154179	0.175792	0.0289286
MMP23B	-3.65884	6.729	1.79835e-17	1.2348e-15	6748	5366.5	3396.5	275	369.5	348.5	44.7484	42.4284	46.4171	2.17205	3.26658	3.02177
TTK	-3.65569	4.13359	1.71578e-14	7.64656e-13	1494.5	984	373	42	41	81	20.7532	16.4636	9.86867	0.68351	0.760772	1.484
NHSL1	-3.65197	7.46536	1.0153e-12	3.33075e-11	15104	13826	2086.5	737.5	376	579	75.558	83.8782	20.6374	4.49714	2.54164	3.58767
ESPL1	-3.64762	2.9304	7.17403e-10	1.44582e-08	730.5	442	119.5	18.5	12	40.5	4.64835	3.38876	1.4488	0.137961	0.102033	0.340012
LOC101802428	-3.64508	5.61868	4.75959e-18	3.6265e-16	3355.5	2586.5	1438	127	123.5	214.5	228.523	212.239	186.591	10.1364	11.2388	19.2735
CHRNA1	-3.63554	5.31942	2.73659e-13	9.82343e-12	3279	3239	458.5	144.5	85	154	49.7285	59.1854	13.2484	2.56825	1.72252	3.08138
CACNG4	-3.63423	2.72415	1.35462e-10	3.17421e-09	479	460.5	124.5	24.5	8.5	29.5	17.1487	19.8639	8.49232	1.02794	0.406627	1.39341
OIP5	-3.63304	2.82028	1.15395e-12	3.74399e-11	525.5	454	146	25.5	25	16	8.25232	8.59011	4.36834	0.469299	0.524595	0.3315
COL26A1	-3.63026	3.2289	3.40043e-08	4.9887e-07	826.5	814	53	37	27	25	12.2954	14.5903	1.50223	0.645072	0.536717	0.490682
LOC101791274	-3.62296	1.58787	3.29964e-08	4.85894e-07	209.5	261.5	30.5	8.5	11.5	7.5	8.22878	12.3755	2.2825	0.39127	0.603574	0.388663
FER1L6	-3.6209	0.515379	2.60179e-08	3.91497e-07	68	102	33	3	4	5.5	0.377806	0.68281	0.349329	0.0195338	0.0296962	0.0403165
JAKMIP2	-3.61013	4.06835	3.64034e-16	2.05705e-14	1070.5	1037.5	442.5	56.5	40.5	65.5	12.4509	15.1789	9.98705	0.789999	0.643085	1.05185
RBP5	-3.60527	3.38608	6.78358e-07	7.37699e-06	313	194.5	609.5	26	45.5	29	25.8921	19.3857	96.0631	2.52059	5.02938	3.16505
RASSF6	-3.59965	4.412	9.322e-16	4.91486e-14	1184	1226	667.5	60.5	88	57.5	19.9779	25.0114	19.1898	1.06984	1.98443	1.14468
CCNA2	-3.59751	5.88211	2.78319e-20	2.83357e-18	4793.5	3352	1326	185	191.5	200	43.3533	36.5269	22.8493	1.96086	2.3143	2.38649
LOC101789960	-3.59697	2.762	3.72045e-10	7.93161e-09	637.5	318	142.5	15.5	13	36.5	8.59039	5.16297	3.65854	0.244777	0.234076	0.648912
TMC3	-3.5969	2.0188	1.10941e-08	1.8072e-07	237.5	257	106	9	24	5	1.74558	2.27587	1.48437	0.0775218	0.235704	0.0484848
ADTRP	-3.5922	-0.116481	4.24064e-07	4.82021e-06	50	42	28.5	5	1	2	0.915714	0.932699	0.989262	0.110635	0.0252289	0.0458074
WNT11	-3.59213	2.83818	8.08078e-10	1.61243e-08	295.5	309.5	305.5	26.5	28	15	6.2652	7.89127	12.8962	0.668687	0.791746	0.42806
LOC101800594	-3.58729	3.78051	3.98697e-12	1.19508e-10	535	1157.5	349	47.5	31.5	56	62.3685	162.582	77.517	6.4895	4.90685	8.6131
GRAP2	-3.58228	0.675375	1.54831e-08	2.43482e-07	126.5	96.5	25	6.5	4	4	1.91051	1.756	0.71938	0.115048	0.0882423	0.0871276
KIRREL3	-3.58213	1.53759	3.22558e-07	3.77917e-06	267.5	212	21.5	14.5	8	5	3.61351	3.45049	0.553356	0.229551	0.144403	0.089112
SMC4	-3.58157	6.53	3.56914e-13	1.25451e-11	4468.5	3314.5	4046.5	343.5	228	348.5	29.8374	26.7846	51.8761	2.42902	1.83829	2.77435
LRRN1	-3.57912	4.50052	3.07561e-10	6.65255e-09	1950.5	1768	245.5	71	36	117	19.5336	21.3333	4.68435	0.8333	0.481749	1.54591
ACP6	-3.57811	4.68889	3.31708e-17	2.17637e-15	1868.5	1355	707	90	62	104	62.0475	54.7176	52.3268	3.24994	2.59092	4.60893
ARHGAP32	-3.57357	5.96067	7.23144e-19	6.10023e-17	4301.5	4471.5	1259.5	257	166	201	20.2892	25.412	11.3189	1.42064	1.04625	1.25084
FANCB	-3.56741	1.47185	2.78954e-08	4.15441e-07	225	203.5	31.5	6	12.5	7.5	3.13374	3.41495	0.835894	0.0979349	0.232633	0.137817
TTC29	-3.56383	0.92068	2.24549e-08	3.43959e-07	83	100.5	67	6.5	3.5	8	0.770231	1.12369	1.18462	0.0706907	0.0434002	0.0979474
CLIC3	-3.55638	4.18015	2.41192e-14	1.03581e-12	943	882	662	78	50.5	54.5	19.84	22.3582	26.5367	1.92322	1.41972	1.51281
RIMS1	-3.55318	3.79374	2.89969e-13	1.0346e-11	985	1006.5	257.5	45.5	30.5	63	10.4299	12.2252	4.33881	0.592852	0.529414	1.04553
MYCN	-3.55236	2.79554	5.87223e-11	1.4787e-09	570	407.5	139	12.5	25	30.5	14.3521	12.3625	6.6683	0.368856	0.841126	1.01321
LOC101794664	-3.54327	0.983072	3.10874e-08	4.60077e-07	94.5	94.5	71.5	5.5	3.5	10	9.49581	11.4412	13.6888	0.647692	0.469947	1.32575
PASK	-3.5418	3.71267	4.40492e-13	1.51668e-11	1126.5	829	224	42	32	58	7.86821	6.97652	2.98094	0.343796	0.298659	0.534482
RHOBTB1	-3.5365	4.11136	1.26396e-14	5.76344e-13	1106.5	877.5	535	41	64.5	68	8.5511	8.17446	7.64625	0.375687	0.673872	0.712058
RNF122	-3.53621	5.5738	2.65006e-15	1.34902e-13	2945	1713	1838.5	158	141	186	137.621	96.4487	163.691	8.65292	8.8044	11.4676
MAP1B	-3.53601	6.25286	3.35931e-06	3.17642e-05	1482	1232	4797	180.5	203	389.5	5.76093	5.77025	35.5283	0.822296	1.05444	1.99762
DCLK1	-3.53221	5.80626	5.28222e-17	3.35393e-15	2598	3258	1922.5	211	202	159	20.0412	31.0642	32.8554	1.95011	1.92889	1.78182
DNTT	-3.52755	-0.0917675	1.20381e-05	9.92114e-05	41	26.5	42	0.5	5.5	2.5	1.02447	0.797812	1.99951	0.0146417	0.183636	0.0824167
GPR20	-3.52571	2.59043	4.00041e-10	8.43658e-09	443	416.5	109	35	14	12.5	10.089	11.2475	4.43412	0.876165	0.359209	0.316671
LOC101803190	-3.52438	4.18264	2.7236e-13	9.8066e-12	928	866.5	674.5	87.5	42.5	58	24.5355	27.6029	33.9773	2.71119	1.50147	2.02318
HOXC8	-3.51743	1.69485	4.63434e-07	5.23747e-06	137	86.5	159	8.5	7.5	16.5	6.15617	4.68323	13.6128	0.447626	0.450331	0.978215
POP1	-3.51693	3.05917	1.39813e-06	1.42713e-05	269	151.5	477	19.5	37.5	27.5	2.17524	1.47607	7.3491	0.184798	0.405198	0.293392
CACNA1H	-3.51166	4.51765	2.58133e-09	4.78579e-08	2083.5	1912.5	147.5	84	65	87.5	9.90729	10.9573	1.33633	0.468109	0.413005	0.548946
GAS2	-3.50911	2.88577	1.10433e-12	3.6028e-11	551	390	188.5	33	22	21	16.7437	14.2792	10.9137	1.17522	0.893311	0.841935
LOC101789741	-3.50499	1.70518	1.72574e-09	3.27144e-08	155	162.5	118.5	12	8	13	2.85734	3.6093	4.16207	0.259249	0.197061	0.31618
FAM101A	-3.49626	2.27701	3.72725e-11	9.73868e-10	381.5	303.5	90.5	18.5	13.5	17.5	5.46923	5.24239	2.47195	0.31082	0.25861	0.331001
KCNB1	-3.49023	0.423237	1.33245e-05	0.000108451	36.5	48	66	2	8	3	0.446979	0.70823	1.53992	0.0287032	0.130908	0.0484702
LOC101792939	-3.48843	4.75575	7.84488e-14	3.08827e-12	1349	1153.5	1072	84	95	103	37.8993	39.046	57.3818	2.7657	3.56635	3.81783
TYMS	-3.48382	5.35557	2.47943e-17	1.66375e-15	2694	1972.5	1289	191.5	116.5	127	59.5078	52.4968	54.2487	4.95737	3.43861	3.70118
ST8SIA2	-3.48373	5.39922	6.36455e-17	3.95607e-15	2180	2407.5	1381.5	187	140	120	21.3299	28.3817	25.7539	2.14427	1.83038	1.54908
PTPRT	-3.48186	5.73146	5.22754e-06	4.70559e-05	5133	4515.5	205	77	105.5	370.5	39.0858	41.4279	2.97414	0.687138	1.07345	3.72216
LOC101792463	-3.46082	0.401848	6.69489e-07	7.29397e-06	103	41	39	8	4	1	6.66813	3.19809	4.81052	0.606964	0.346025	0.0854136
DCTD	-3.46045	2.69642	5.85499e-11	1.47755e-09	500	376.5	141	14	22.5	31	9.81955	8.90894	5.27595	0.322222	0.590453	0.803237
CACNA2D3	-3.4571	1.70533	2.05578e-07	2.5264e-06	234.5	216	61	19	13.5	1.5	2.18604	2.4261	1.08344	0.207575	0.168163	0.0184488
CENPL	-3.45273	2.04478	7.59422e-09	1.27036e-07	261.5	144	153.5	9	14	20	4.60055	3.05239	5.14525	0.185561	0.329114	0.464225
PODXL2	-3.44485	4.43011	2.32584e-08	3.54428e-07	1693	2050	119	79	74.5	78	13.1389	19.1688	1.75958	0.718514	0.772573	0.798651
LOC101796904	-3.4292	-0.425523	4.62078e-06	4.19458e-05	39	41.5	18	5.5	0	1.5	0.956976	1.22694	0.841529	0.158163	0	0.048561
ARHGAP19	-3.42862	4.67035	3.71007e-17	2.40747e-15	1750.5	1445.5	667	104.5	78	95.5	13.4325	12.996	9.77398	0.92846	0.791376	0.969056
CCDC153	-3.42775	2.37362	1.34985e-10	3.16932e-09	327.5	264.5	155	14.5	25	15.5	9.05338	8.80977	8.16378	0.509762	0.923465	0.565316
LOC101805107	-3.42568	3.92164	2.5656e-12	7.93187e-11	839.5	582.5	593.5	52.5	52	60	6.47524	5.41341	8.72201	0.474571	0.535944	0.610586
SLFN5	-3.42229	1.78761	6.01281e-10	1.23713e-08	258	165.5	90.5	12	15.5	9	2.11766	1.63672	1.41529	0.115431	0.17	0.0974627
MEX3A	-3.41981	3.1794	1.1336e-12	3.6881e-11	524.5	536	259.5	29	31	38	16.2859	20.0525	15.3519	1.05528	1.2862	1.55671
CCDC34	-3.41719	3.98179	7.80472e-05	0.000525506	210	178	1058.5	84	35.5	57	6.6019	6.74232	63.4017	3.09482	1.49128	2.3642
IGFBP2	-3.4157	5.00877	8.08389e-17	4.97243e-15	2158	1478	1019.5	137	102.5	115.5	31.2243	25.7665	28.1053	2.3231	1.98174	2.20487
NETO1	-3.41039	-0.256512	2.97239e-06	2.85165e-05	49	45.5	18.5	6	0	2	0.990218	1.10786	0.712306	0.142099	0	0.0533243
FAM83H	-3.41038	1.94883	9.31983e-08	1.24651e-06	198	296.5	85	20	3	19	1.64208	2.94508	1.30604	0.19587	0.0334991	0.209481
MCM5	-3.40884	5.24831	1.26201e-17	8.87166e-16	2920	2197	866	181.5	125	116	42.0455	38.1159	23.7582	3.0628	2.40507	2.20371
LOC101789386	-3.40682	1.52307	1.40062e-08	2.2323e-07	204.5	120.5	86	17.5	8.5	5	4.08726	2.90178	3.2749	0.409905	0.227007	0.131847
TNNI1	-3.4067	9.57675	1.78393e-10	4.05938e-09	46977.5	50971.5	18798.5	1597	4832	1853.5	2022.19	2643.63	1541.76	80.5646	277.933	105.265
CCDC177	-3.40499	1.80055	4.50208e-09	7.87696e-08	178	194	110.5	21	8	9	1.22344	1.60659	1.44706	0.169157	0.0734741	0.0816143
SHROOM3	-3.40042	6.72372	1.25209e-08	2.02011e-07	8017	8901.5	1221	156	344.5	655.5	34.9336	46.7472	10.1393	0.796822	2.00632	3.76933
TDRD9	-3.39678	2.36523	7.21955e-09	1.21457e-07	452	346	65.5	29	15.5	12	3.70815	3.42006	1.02381	0.278819	0.169915	0.129885
PBK	-3.384	3.65829	7.82417e-06	6.75268e-05	874	636.5	358	22	108	6.5	39.6544	34.7951	30.9474	1.16979	6.54765	0.389093
LOC101790522	-3.38288	1.00374	5.73497e-08	8.01538e-07	104	78	77	8	7	6.5	3.24729	2.93919	4.61763	0.278461	0.275164	0.267736
LOC101794600	-3.38139	0.713173	9.85061e-08	1.31304e-06	124	54	49.5	4	6.5	6.5	9.16929	4.81113	6.97396	0.346641	0.642256	0.634143
LOC101802478	-3.37793	3.17924	3.34507e-12	1.02081e-10	714.5	406.5	245	38	37	26	4.00507	2.74541	2.61658	0.24963	0.277134	0.192283
SLC5A1	-3.37138	1.4167	6.02185e-08	8.357e-07	141.5	173	69.5	18.5	7.5	3.5	1.57708	2.22643	1.12623	0.230773	0.113832	0.0385749
MLF1IP	-3.37097	4.73225	9.9374e-13	3.2691e-11	1372	989	1089.5	112.5	93.5	95	39.1498	34.0025	59.2329	3.76214	3.56507	3.57651
CNTNAP2	-3.36293	3.59605	6.50016e-08	8.93678e-07	783	609	362	79	8	53	3.03653	2.84559	2.67476	0.359045	0.0414559	0.271176
CHRNB4	-3.35602	1.12151	2.23232e-08	3.42385e-07	178	97	50.5	7	4.5	12	2.35427	1.51944	1.29441	0.127465	0.0794254	0.21299
SRGAP1	-3.34666	6.40348	3.6128e-17	2.3573e-15	6938.5	4486	1935.5	368	322	285.5	42.0754	32.7764	22.3623	2.61527	2.60915	2.28417
SHANK2	-3.34043	1.50968	1.54672e-06	1.55859e-05	172.5	143.5	84	7	22	2	0.657443	0.658962	0.60997	0.031266	0.11204	0.0100568
LOC101800785	-3.33332	9.05331	0.000117874	0.000756575	5721.5	5800	35829.5	1756	2296	2076	63.685	77.7848	759.851	22.9065	34.1492	30.487
LOC101801913	-3.32738	6.5118	1.21314e-11	3.3553e-10	3764.5	3433	4059.5	411.5	332.5	322.5	36.3233	39.9109	74.6295	4.65322	4.28697	4.10552
KIAA1211L	-3.32459	0.821632	1.03895e-06	1.08392e-05	112	130.5	27	13.5	2	4	1.02744	1.42222	0.472034	0.139797	0.0269489	0.053217
LOC101803029	-3.32207	4.73398	2.7007e-08	4.04762e-07	2255.5	2282	184.5	165	69	81	8.42386	10.2689	1.31288	0.722202	0.344349	0.399129
FAM129A	-3.31235	7.19789	2.18561e-11	5.82665e-10	6892	5267	6330	544.5	624.5	551	45.6005	41.9882	79.7974	4.2221	5.52126	4.8099
ITM2C	-3.31192	4.6538	5.189e-14	2.08443e-12	1338.5	1553	736	144	69	86	14.9178	20.8289	15.6097	1.86193	1.02633	1.26922
NCAPH	-3.30553	5.84126	1.07794e-16	6.42953e-15	4204.5	3237.5	1390.5	210.5	170.5	295	65.8056	61.0517	41.4648	3.86106	3.56577	6.09159
LOC101802467	-3.30356	0.950055	2.86611e-07	3.40188e-06	149.5	125	27.5	3	8	10	1.68815	1.70067	0.591647	0.0397006	0.120709	0.148981
LOC101796823	-3.30148	2.83976	0.000419288	0.00228298	84.5	82	480	28	44	12	1.47002	1.71878	15.91	0.570862	1.02282	0.275428
MDK	-3.29489	3.92567	1.03161e-11	2.90772e-10	881	584.5	571	66.5	67	46	37.8241	30.2355	46.7078	3.34596	3.84369	2.60562
RIMS2	-3.29472	1.89229	1.0406e-07	1.37929e-06	322	88	120	10.5	17.5	14.5	2.88199	0.948983	2.04634	0.110137	0.209293	0.171224
LOC101795802	-3.28976	0.632172	4.31074e-08	6.20096e-07	90.5	86.5	39.5	4.5	6	6.5	4.93278	5.68066	4.10205	0.28745	0.436994	0.46743
RACGAP1	-3.28854	5.59626	1.21766e-08	1.96725e-07	4104	2458.5	1084.5	61.5	355.5	142.5	48.6745	35.1321	24.5066	0.854821	5.63397	2.22982
SYT16	-3.28212	1.93756	6.92489e-09	1.17003e-07	261	155	122	18	8	19	1.91371	1.41982	1.18967	0.106591	0.0600533	0.140825
LOC101801154	-3.28032	2.84298	5.1012e-09	8.79492e-08	317	377	258	45	25.5	15.5	2.32936	3.33778	3.61208	0.387522	0.250379	0.150269
LOC101797362	-3.27806	2.24057	6.8031e-09	1.15272e-07	227	197.5	185.5	22	14	20	10.5476	11.0569	16.4223	1.198	0.869236	1.22608
FZD3	-3.27557	1.96113	1.16441e-07	1.51785e-06	375	249.5	37	15	14.5	15.5	3.57829	2.86849	0.672676	0.167742	0.184881	0.195135
ATP8A2	-3.27484	6.51185	1.22195e-15	6.41387e-14	6712.5	5676	1965	310.5	443.5	335.5	39.1191	39.8553	21.8186	2.12066	3.45365	2.57963
G6PC2	-3.26775	2.15837	2.2849e-07	2.7762e-06	363	329.5	50	8	20	23.5	9.85183	10.7747	2.58548	0.254452	0.725306	0.84147
SDK2	-3.26699	5.401	4.42287e-09	7.77292e-08	3742	3464.5	299.5	210.5	119	184.5	33.112	36.937	5.04938	2.18293	1.40705	2.15396
SRCIN1	-3.26694	3.60535	1.79912e-10	4.07043e-09	996.5	903	150.5	51	38	57	8.03628	8.77415	2.31246	0.482008	0.409489	0.606475
NAV3	-3.26294	6.59082	2.32376e-14	1.00526e-12	6495.5	7324	1699.5	471.5	301	404	26.77	36.7067	13.2523	2.26405	1.65478	2.18148
GABRA3	-3.26243	0.623536	2.35623e-06	2.30166e-05	171.5	51	22.5	3.5	5	8.5	3.16864	1.13532	0.792048	0.075785	0.123441	0.207199
MAP1A	-3.26198	7.72702	1.23434e-11	3.40596e-10	9642	9353	8418.5	751	715	1099	30.8571	36.0643	51.3313	2.81665	3.05756	4.64029
FHDC1	-3.25778	3.08392	1.06086e-08	1.74253e-07	631	475	195	19	19.5	62.5	5.29194	4.79975	3.11588	0.186743	0.218525	0.691553
SLC13A3	-3.25496	1.82241	8.54854e-08	1.15249e-06	366	173	47.5	10.5	18.5	12	3.78216	2.15696	0.957074	0.127161	0.257064	0.163606
KCNMB4	-3.24476	2.82583	2.73829e-08	4.09876e-07	333.5	331.5	265	39	11	37	12.1118	14.5055	18.3365	1.6599	0.533808	1.77285
E2F1	-3.24328	2.79148	2.40748e-10	5.31445e-09	490.5	474.5	127.5	21	29	33	15.0448	17.5357	7.45104	0.754869	1.18857	1.33543
IL1RAPL2	-3.24111	2.92554	7.0886e-09	1.19595e-07	642.5	545.5	89.5	42.5	29	21	9.16682	9.37735	2.43293	0.710626	0.552872	0.395299
LMNB2	-3.23603	5.96409	8.57144e-10	1.70419e-08	2794.5	2655.5	2532	148	413	193.5	54.7502	62.6855	94.516	3.3982	10.8122	5.00176
SCRN1	-3.23047	2.89589	6.05273e-11	1.52091e-09	531.5	479	150	41	25	25.5	12.4806	13.5664	5.8696	1.00958	0.701896	0.768238
BUB1	-3.22424	5.7378	3.91542e-14	1.60004e-12	3769	3105.5	1284	274	116.5	278.5	32.5851	32.3492	21.1504	2.77619	1.34586	3.17672
LOC101790058	-3.20778	3.24978	1.46512e-10	3.39511e-09	693.5	663.5	163.5	28.5	39	49.5	5.75423	6.63317	2.58475	0.277135	0.4324	0.541883
BORA	-3.20711	2.7478	8.71848e-11	2.12738e-09	441	314	202.5	27.5	27	28.5	4.37634	3.75441	3.86386	0.322757	0.361311	0.373145
LOC101804573	-3.19809	4.75689	1.924e-13	7.21712e-12	1717.5	1416.5	784.5	169.5	74.5	101.5	66.5821	66.1633	57.9448	7.70082	3.85921	5.19143
LOC101791410	-3.19549	6.90619	6.92168e-05	0.000474986	1729.5	1605.5	7718.5	434	676.5	394	29.1886	32.6469	248.191	8.58397	15.256	8.77301
LOC101795342	-3.18781	2.55033	6.31891e-06	5.54843e-05	446	535.5	30.5	24	34	14	2.95571	4.27588	0.385112	0.186399	0.301083	0.12241
LOC101794148	-3.18711	7.36927	9.08961e-06	7.6981e-05	3262	2869.5	10021	857.5	537.5	724.5	66.2061	70.1713	387.512	20.3964	14.5772	19.4005
LOC101793154	-3.18683	-0.52718	6.19602e-06	5.45675e-05	43	31	16.5	5	1.5	1	1.16993	1.01623	0.855333	0.159429	0.0545335	0.0358964
LOC101789849	-3.17642	2.78856	8.98154e-09	1.4856e-07	379	291	249.5	29.5	16	42	1.96943	1.82194	2.4702	0.179651	0.111097	0.287946
SH3GL3	-3.17098	2.46447	1.48156e-09	2.83585e-08	343.5	229	185	29	22	19	7.61325	6.1153	7.81223	0.753264	0.651549	0.555593
INSC	-3.16565	2.39335	1.95103e-08	3.01987e-07	402.5	322.5	97.5	24.5	9.5	32.5	8.55065	8.25472	3.94637	0.609966	0.269673	0.910913
LOC101795692	-3.16021	-0.31629	1.17025e-05	9.67153e-05	43	36	22.5	6	3	0	1.68291	1.6976	1.67778	0.275201	0.15689	0
FNDC1	-3.14674	9.78635	8.69932e-13	2.88593e-11	68350	57226	16251.5	3535.5	4438.5	3489	326.815	329.683	148.053	19.8116	28.3583	22.0102
LOC101797678	-3.14465	2.10714	6.20526e-05	0.000429064	135.5	58.5	250	17.5	25	13	0.838917	0.43639	2.94904	0.126977	0.206824	0.10619
HMGA2	-3.13209	1.9034	4.08331e-09	7.22998e-08	229	252	78	14.5	15	18	14.623	19.3883	9.48976	1.08511	1.27989	1.51647
CDA	-3.1286	1.00241	1.10278e-07	1.45355e-06	104	130.5	48	9	5	11	3.88465	5.87311	3.41601	0.393973	0.249557	0.542089
LOC101801511	-3.12134	1.61283	7.47521e-07	8.02566e-06	300	184	28	12	14	12.5	6.89642	5.09636	1.22637	0.323288	0.430043	0.379117
GNAZ	-3.11686	-0.13231	1.72471e-05	0.000137071	51.5	40.5	25.5	2	8	0.5	0.892613	0.845766	0.842086	0.0406249	0.185279	0.0114337
SGOL1	-3.11676	3.16161	3.51742e-10	7.52549e-09	726	404.5	221	31.5	30.5	55	6.17081	4.14251	3.57897	0.313778	0.346407	0.616778
RBBP8	-3.11152	4.6531	8.08264e-10	1.61243e-08	1074	843.5	1123	117	114.5	103	9.92012	9.93554	21.884	1.38834	1.47972	1.39987
LOC101798271	-3.11095	3.64471	3.76245e-08	5.48574e-07	968	978	143.5	84.5	56.5	26	14.4266	17.5618	4.07476	1.47589	1.12517	0.511238
PHKA2	-3.10606	5.57705	1.33638e-11	3.66186e-10	3903	3540.5	584.5	282	193	167.5	22.7444	24.7913	6.47823	1.92568	1.50145	1.28611
TNNI3K	-3.09744	3.03925	4.7578e-05	0.000338288	968.5	377	85	10.5	78	16.5	9.0285	4.23445	1.50972	0.114713	0.971609	0.202936
LOC101803527	-3.0941	7.998	1.69298e-13	6.40838e-12	17567.5	15811	5770.5	1132	1353.5	947.5	450.392	488.547	273.26	34.1255	46.229	32.0125
LOC101797899	-3.09219	4.69364	2.7846e-14	1.17871e-12	1637.5	1273.5	774	116.5	113.5	117.5	26.9013	25.2076	24.2267	2.24298	2.49155	2.54677
FZD7	-3.08655	4.47728	2.58412e-10	5.66206e-09	832	1051	898	93	116	90	10.7091	16.2994	22.0225	1.40287	1.99512	1.52838
TICRR	-3.08093	4.47242	3.14801e-09	5.7197e-08	1714	1576.5	331.5	49	92.5	154.5	9.81252	10.8743	3.61588	0.328755	0.707608	1.16697
KERA	-3.07931	2.60539	1.02791e-07	1.364e-06	432.5	509	62.5	30	27.5	23.5	11.8358	16.3419	2.97554	0.972294	0.973886	0.845297
HOXB8	-3.07847	1.34675	8.05023e-06	6.93459e-05	82.5	73.5	127	14	8	12	2.20615	2.36815	6.47062	0.438749	0.285859	0.423373
PRR5	-3.07755	5.76791	4.15842e-14	1.69348e-12	3728.5	3077	1354.5	202.5	187.5	348.5	46.427	45.9056	32.2947	3.10144	3.51788	6.20646
MPP6	-3.07238	4.20026	3.19509e-09	5.78742e-08	708.5	725.5	794.5	97.5	91.5	61.5	12.937	15.9614	27.6407	2.08644	2.23253	1.4816
OGDHL	-3.06683	2.64625	1.1535e-09	2.24799e-08	390	452	118.5	31.5	24.5	28.5	2.32769	3.22616	1.35076	0.21752	0.192777	0.228822
DCHS2	-3.06667	1.6618	0.00022528	0.00132432	231	294.5	10.5	10	25.5	5	0.871184	1.3382	0.0754479	0.0441981	0.128505	0.0248787
GPRIN3	-3.06563	4.68862	3.56663e-09	6.42103e-08	2306.5	1577	382	212.5	59	89.5	10.4823	8.63523	3.3077	1.1318	0.358291	0.536644
RNFT2	-3.06225	6.4231	4.60349e-15	2.21907e-13	6870.5	4675	1841	437.5	359.5	385	58.1362	49.9602	26.4701	5.27491	4.43286	4.64276
LOC101802933	-3.06008	3.38134	4.76135e-11	1.22509e-09	860	481.5	245.5	60.5	37	45.5	27.5385	18.5771	14.978	2.27041	1.58316	1.92227
SLC16A14	-3.05868	1.31047	5.16783e-07	5.7469e-06	151	204.5	30.5	12.5	8.5	11.5	2.40158	4.14581	0.872015	0.220007	0.170437	0.238801
SKA3	-3.0581	4.05452	2.70149e-12	8.3085e-11	1185.5	1107	312.5	94	61	74	23.4934	26.4321	11.7993	2.18313	1.61531	1.9348
APITD1	-3.05761	3.78334	2.18731e-10	4.85732e-09	657	597	522.5	71.5	61.5	56	9.73847	10.662	14.7561	1.24205	1.2181	1.09515
NUCKS1	-3.05165	8.46658	4.13474e-05	0.000298845	5924	5575	21816	1770	1457.5	1681	135.705	153.874	952.176	47.5183	44.614	50.8054
SLBP	-3.05005	3.29751	1.07069e-10	2.55968e-09	580	443	322	48.5	38	48.5	10.0901	9.28561	10.6729	0.988815	0.883348	1.11319
COL22A1	-3.04984	3.09686	3.48859e-08	5.11169e-07	588.5	690	109.5	38	53	25	13.7701	19.4526	4.88162	1.04203	1.65709	0.771773
NIN	-3.04633	5.97847	4.23166e-15	2.04819e-13	3887	3628.5	1684.5	246	268.5	356	19.7307	22.0918	16.3829	1.48315	1.78386	2.30098
LOC101795921	-3.04396	-0.0596219	6.16487e-06	5.43336e-05	48	59	21.5	8	2	2	0.58043	0.859607	0.495345	0.113372	0.0323161	0.0319079
L3HYPDH	-3.04166	3.32035	1.5783e-10	3.61235e-09	630	422.5	324	58	38.5	42	24.8346	20.067	24.3345	2.67948	2.02795	2.18437
LOC101793748	-3.03508	2.64918	7.22826e-07	7.79596e-06	448.5	260.5	183.5	10	23	52	4.99048	3.49242	3.89024	0.130403	0.34197	0.763384
ESM1	-3.03296	1.4257	1.30077e-05	0.000106092	254.5	131.5	40.5	5	24.5	5.5	3.57501	2.22564	1.08394	0.0823124	0.459871	0.101932
LOC101801364	-3.03266	0.0199581	7.1164e-05	0.000485807	64	55	21	11.5	1.5	0	0.41581	0.430543	0.259953	0.0875626	0.0130223	0
CCNB2	-3.02852	5.98417	9.25244e-16	4.90006e-14	4461	3091	1725	309.5	266.5	312.5	66.8803	55.8348	49.2737	5.43792	5.33881	6.18125
IGSF11	-3.025	3.84324	1.10518e-06	1.14795e-05	1137	1168	129.5	83	22.5	97	28.238	34.9506	6.12778	2.41578	0.746683	3.17837
LOC101794513	-3.02184	5.20156	1.55693e-12	4.98302e-11	2222	1838.5	1116.5	132	237.5	142	32.1361	32.037	30.7658	2.23733	4.5898	2.70955
CDT1	-3.0214	3.66909	7.37341e-12	2.13956e-10	857.5	652.5	340.5	55.5	52	70	24.5542	22.5119	18.5767	1.86248	1.98965	2.64454
GPR162	-3.0168	4.51908	2.33108e-13	8.47079e-12	1344.5	1313.5	632	120	83.5	120.5	22.4595	26.4368	20.1149	2.34924	1.86383	2.65575
VRK1	-3.01524	4.37261	2.31305e-12	7.18872e-11	1102.5	997	696.5	108	87.5	97	26.6087	29.3312	30.9144	2.47238	2.28388	3.12186
TCF7L1	-3.01153	3.43944	1.84219e-09	3.46991e-08	490	476	415.5	55.5	41	56.5	13.4434	15.7347	21.7192	1.78448	1.50307	2.04513
SLC35F3	-3.00544	0.60374	5.4968e-06	4.88834e-05	115	66.5	35	14.5	4	2	1.38397	0.914846	0.780853	0.194027	0.0666983	0.0329279
CLGN	-3.00518	1.20723	5.13389e-07	5.72533e-06	125	102.5	75.5	7	16	8	1.8621	1.83974	2.14289	0.122207	0.318488	0.157233
SPRY4	-3.00361	3.84091	6.65774e-12	1.93665e-10	832	802.5	403.5	62	74.5	65.5	7.21265	8.39468	6.48399	0.636316	0.87179	0.728853
LOC101805212	-2.99991	8.32645	1.45884e-12	4.69453e-11	22250.5	21408	6322	1553.5	1670.5	1354	954.034	1105.96	516.463	78.0624	95.7088	76.5955
DLK2	-2.9977	1.76211	2.62626e-07	3.15205e-06	261	237.5	43	18	9.5	19.5	6.43329	7.05335	2.0194	0.519962	0.312894	0.634143
LOC101804690	-2.99288	2.99006	1.81843e-10	4.10625e-09	576.5	438.5	179.5	46	31.5	35.5	80.7051	73.9624	47.877	7.54685	5.89241	6.55678
DCC	-2.99168	1.7931	2.80273e-05	0.000211233	235	196	77.5	5	5.5	37	2.21084	2.22169	1.38916	0.0551271	0.0691405	0.459252
LZTS1	-2.99143	5.30694	0.000153558	0.00095012	3559	2339.5	604	30	57	471	54.7094	43.3308	17.6901	0.540458	1.17082	9.55246
SLC10A4	-2.98796	0.109314	2.18102e-06	2.14114e-05	66.5	47.5	29	5	5	4	2.79642	2.40665	2.32348	0.246409	0.280951	0.221922
CEP135	-2.98643	3.25687	4.81928e-07	5.39997e-06	381.5	307.5	434.5	27.5	54.5	53	3.19866	3.10641	6.98574	0.270217	0.614525	0.590063
LOC101804440	-2.97738	2.89179	3.66026e-07	4.22971e-06	710	411.5	100.5	48	13.5	45.5	27.6883	19.3352	7.46732	2.19374	0.703482	2.34105
MTFR2	-2.97332	2.73882	9.52082e-08	1.27052e-06	533	356	135.5	19.5	20.5	54.5	9.809	7.89382	4.75113	0.42057	0.504118	1.32329
MYO1A	-2.97244	1.88565	6.65446e-07	7.25662e-06	323.5	240.5	40	19.5	11	21.5	7.96185	7.13172	1.87569	0.562445	0.361754	0.698133
CENPH	-2.97017	3.03267	2.75197e-10	5.99646e-09	495.5	415	237.5	46	32.5	39.5	28.7794	29.042	26.2822	3.13114	2.52234	3.02688
LOC101804509	-2.96886	2.62787	1.69835e-07	2.12249e-06	255.5	242.5	256	30.5	22.5	36	3.20677	3.66715	6.12178	0.448625	0.377347	0.596128
LOC101794375	-2.96834	0.637114	4.8917e-07	5.47592e-06	74	85.5	44.5	7	7	7	4.18669	5.82834	4.79689	0.464134	0.529198	0.522513
UHRF1	-2.96533	6.46274	2.42214e-09	4.51903e-08	4436	3498	3382.5	245.5	609.5	409	38.8542	36.9152	56.4474	2.52002	7.13347	4.72639
LOC101791116	-2.95567	2.4682	4.60472e-09	8.03276e-08	333	264.5	167	23	25.5	31	2.49964	2.3922	2.38841	0.202333	0.255773	0.307012
NXPH4	-2.95174	0.632058	0.000223012	0.00131229	55	141	24	14.5	0	7	2.03581	6.2883	1.69257	0.628997	0	0.341848
FANCE	-2.951	2.43219	3.02679e-07	3.57464e-06	214.5	273	197	15	33	29	3.4461	5.28448	6.03013	0.282422	0.708427	0.614693
SOX4	-2.94612	5.04143	8.55681e-07	9.04708e-06	1015	750.5	1739.5	203	141.5	144.5	24.9059	22.1884	81.3244	5.83766	4.63953	4.67804
NEURL	-2.94437	3.20985	4.26443e-07	4.83793e-06	402	288	409.5	56	53	27	6.31291	5.44923	12.2523	1.03062	1.11214	0.559406
LOC101793065	-2.94289	1.7814	3.5491e-06	3.31605e-05	307.5	191.5	48	9	9.5	30	11.1923	8.39814	3.32872	0.383905	0.46204	1.44064
LPHN3	-2.93865	6.43869	5.90884e-13	2.01821e-11	5900.5	5496	1840.5	344.5	376	559	43.5626	47.313	21.9148	2.88307	3.60089	5.26694
PALD1	-2.93581	7.04115	9.9589e-11	2.38569e-09	6157.5	5551.5	5054.5	665	590	702.5	64.1359	69.6702	100.308	8.11755	8.21164	9.65391
MEX3B	-2.93547	2.7358	7.50545e-10	1.50747e-08	425.5	367.5	169.5	33	29	35.5	26.8565	27.9478	20.3836	2.44101	2.44585	2.95623
ATAD5	-2.93526	5.21182	6.84369e-07	7.42867e-06	1120	984.5	1902	131	187	227.5	6.55277	6.94005	21.2021	0.898224	1.46194	1.7561
LOC101790655	-2.93465	2.23225	4.10849e-06	3.76718e-05	398	356	34	16	26.5	24.5	21.5143	23.1865	3.50174	1.01361	1.91413	1.74732
CEND1	-2.93463	0.879374	5.7314e-07	6.31417e-06	111	110.5	39.5	7.5	12	6	1.18455	1.43378	0.798617	0.0972706	0.17745	0.0840025
RND2	-2.92584	1.85977	1.98645e-07	2.44885e-06	198.5	134	132.5	20	13	20	3.34317	2.71921	4.25181	0.394761	0.292565	0.444414
RASGRP3	-2.92558	4.23454	9.21396e-12	2.62521e-10	1364	944	472.5	134	70.5	79	11.4318	9.83079	8.30783	1.28304	0.817619	0.850816
LOC101791281	-2.92215	3.97043	5.98577e-10	1.23587e-08	1158.5	923.5	321	125	44	68.5	17.7172	17.0167	9.35327	2.24034	0.899149	1.38213
CHEK1	-2.92038	5.09293	6.37959e-10	1.30126e-08	1716	1387	1283.5	222	92	203	26.3662	25.6771	37.5739	3.99751	1.88886	4.11516
E2F8	-2.9174	4.05834	9.59563e-10	1.89823e-08	1288	1066	282.5	58	67.5	121.5	14.5441	14.5033	6.07783	0.767545	1.01848	1.81012
LOC101791855	-2.91285	0.530097	5.85978e-05	0.000408524	89	52	46	8.5	0	12	2.25132	1.58486	2.217	0.251984	0	0.400488
STK39	-2.91244	4.22491	2.1365e-10	4.76076e-09	1490	1283.5	262	114.5	72.5	95	28.2789	29.3503	9.47411	2.54676	1.83864	2.37881
FKBP10	-2.91076	6.76704	2.78938e-13	9.98261e-12	6707.5	6374.5	2783	518.5	570.5	548.5	113.435	129.889	89.673	10.2764	12.8921	12.2384
LOC101791846	-2.90826	2.27514	4.3202e-09	7.6038e-08	305.5	268	121.5	23.5	23	25	13.9381	14.7322	10.5616	1.25651	1.40217	1.50485
NKAIN4	-2.90438	7.12305	9.09819e-13	3.00979e-11	9391	7946	3359	730.5	796.5	580.5	138.557	159.32	64.7976	15.8494	18.2249	12.9161
LOC101800603	-2.90366	2.53132	6.83588e-07	7.42703e-06	542	360.5	59.5	42	24.5	20	105.058	84.1929	21.974	9.54083	6.34568	5.11471
LOC101791652	-2.90097	3.7831	6.01142e-10	1.23713e-08	1062.5	815.5	260.5	55	53	98.5	9.80986	9.07188	4.5825	0.595118	0.653869	1.19986
DEPDC1B	-2.90087	1.38453	1.7505e-06	1.74312e-05	141.5	118	84.5	23	5	11	2.68555	2.69835	3.05558	0.511577	0.126802	0.275442
AQP9	-2.89903	3.59258	1.68343e-07	2.10607e-06	562	393.5	510	42	50.5	88.5	10.3742	8.83431	19.4457	0.923255	1.30686	2.21013
PCDH17	-2.8877	3.42075	1.50566e-09	2.87267e-08	839.5	650.5	187.5	78.5	42	43.5	7.1226	6.64974	3.03095	0.780537	0.476155	0.486931
CACNB4	-2.88006	4.20772	5.18109e-07	5.75622e-06	618	506	912.5	112	84.5	88	8.77619	8.40667	23.9816	1.66696	1.24342	1.45232
TWIST2	-2.8782	2.88056	6.45471e-08	8.89601e-07	366	278.5	282.5	36.5	45	30	6.60211	6.05294	9.70914	0.771615	1.08466	0.713975
LOC101804927	-2.87678	3.92737	2.53918e-11	6.73882e-10	1232.5	840	293	82	73.5	77.5	160.854	132.088	72.8571	12.5419	12.8178	13.3446
KLHL35	-2.87247	1.31409	3.16305e-05	0.000235385	181.5	191	22	14	3.5	19	2.40323	3.04713	0.55501	0.217246	0.0619251	0.331919
ABLIM3	-2.86297	6.19614	3.27443e-08	4.82785e-07	5885.5	5856	656	259	444	421.5	88.8819	106.534	20.7223	4.67736	9.21157	8.70823
KNTC1	-2.86053	3.83992	1.33823e-09	2.58244e-08	1180.5	848	240	51	77	91	4.45722	3.85774	1.72651	0.22567	0.388481	0.453315
LOC101796226	-2.85922	6.00523	1.87982e-08	2.925e-07	2138	2202	2975	370	315.5	316.5	65.7004	81.53	174.184	13.325	12.9551	12.832
LOC101790047	-2.85912	0.452748	8.92609e-06	7.57851e-05	84.5	52.5	41	12.5	4	3.5	3.28357	2.45804	3.03553	0.569254	0.207697	0.17944
PRDM5	-2.85751	2.71619	1.91829e-07	2.37474e-06	282.5	314	237.5	45	37.5	19	4.49582	5.64973	6.36611	0.76037	0.756394	0.373088
ABCB11	-2.854	2.70676	1.04827e-07	1.3879e-06	431.5	338	167.5	42	13.5	46	3.35591	3.16727	2.48202	0.382811	0.140296	0.472006
GCNT1	-2.84819	1.30037	0.00018053	0.00109393	230	155	17.5	7	24.5	4	3.77975	3.10191	0.553804	0.136258	0.543757	0.0876553
SH2D5	-2.84008	3.14233	3.49143e-07	4.06644e-06	315.5	540.5	290	44.5	24	69.5	11.6256	23.9967	20.3598	1.92168	1.1817	3.37879
CKAP2L	-2.83858	3.5374	3.16316e-09	5.73839e-08	656.5	552	364.5	87	35.5	61.5	19.3744	19.6279	20.4952	3.00899	1.39992	2.39458
LOC101801770	-2.83708	3.88416	2.42955e-08	3.68008e-07	789	563.5	544	67	49	115.5	8.13427	7.10427	10.4475	0.816914	0.668139	1.51315
LOC101796797	-2.83571	1.44065	1.18928e-06	1.23098e-05	214.5	131	55	20	5	16.5	2.39163	1.75985	1.16839	0.261338	0.0744932	0.242722
LOC101801322	-2.8299	2.90795	0.000119762	0.000766604	717.5	576.5	23	24	48	43	6.84247	6.62414	0.417906	0.276884	0.61767	0.541028
MMP27	-2.8262	3.49569	4.71462e-07	5.30609e-06	1000	614.5	183	23	88.5	62	19.7934	14.6548	6.9013	0.533524	2.34069	1.61909
STAC	-2.82556	0.961649	1.4924e-06	1.51044e-05	138.5	95	43.5	5.5	9	14.5	1.24677	1.03038	0.74608	0.0580236	0.108258	0.172212
LOC101802643	-2.82344	7.29919	2.092e-10	4.67042e-09	9874	6608.5	5034	1172	796	563.5	498.386	401.897	484.113	69.3277	53.6867	37.5255
ITGA9	-2.81358	5.89985	1.56406e-10	3.59368e-09	2588	2452.5	2348.5	330	340.5	283.5	18.3621	20.9655	31.7474	2.74396	3.22817	2.65382
FANCA	-2.81215	2.87364	1.4183e-07	1.81671e-06	544.5	515.5	102	40	23.5	52.5	4.26308	4.86289	1.52155	0.367022	0.245853	0.542307
LOC101800304	-2.8075	2.69794	3.03057e-08	4.50769e-07	450.5	358	145.5	34.5	46.5	21	6.8928	6.59969	4.24155	0.618623	0.950681	0.423917
NTNG1	-2.80392	3.85826	5.30414e-11	1.35027e-09	962.5	740.5	378	82.5	63	87	11.0049	10.2575	8.27139	1.12768	0.966825	1.35193
DTYMK	-2.80344	7.38439	5.13036e-07	5.72533e-06	7249.5	4358.5	7670	698.5	706.5	1274.5	121.29	87.7945	245.193	13.5606	15.6522	28.0638
DHRS11	-2.80103	3.55462	6.10499e-10	1.25307e-08	890	613	257.5	55.5	49	83	7.97446	6.61777	4.39591	0.582788	0.586663	0.981182
CENPP	-2.79963	2.63996	1.53633e-08	2.42243e-07	392.5	262.5	192.5	39	30	30.5	11.4188	9.20128	11.2042	1.32969	1.22459	1.22927
TENM2	-2.79783	4.66588	2.79926e-11	7.36286e-10	1804	1305	618	155	85	171.5	6.01664	5.24406	3.92705	0.605837	0.378807	0.754644
BRCA1	-2.79468	5.12185	6.62235e-10	1.34613e-08	1829	2655.5	701	243.5	98	227.5	9.01466	15.7847	6.57206	1.40784	0.646036	1.48011
LOC101797872	-2.79334	0.422358	7.32028e-05	0.000496568	55	47.5	53	5	12	3	0.675803	0.703219	1.24078	0.0720002	0.197024	0.0486339
COL23A1	-2.78275	3.40346	5.02231e-09	8.69699e-08	790.5	600	213	86.5	36.5	50.5	7.89729	7.22216	4.0543	1.01274	0.487248	0.665622
SMAD1	-2.78135	6.25	1.89454e-13	7.14842e-12	5549	4191	1683	455	361	429	101.162	92.146	58.4358	9.45732	8.81908	10.3479
CCDC88A	-2.78062	6.6454	9.62718e-07	1.00885e-05	2916	2836	5002.5	659	490.5	494.5	15.298	17.8282	54.0711	4.02336	3.46668	3.41047
LAMA1	-2.77951	0.900862	7.27814e-06	6.31093e-05	127	135.5	20.5	11	6	11.5	0.438847	0.564141	0.134966	0.0445459	0.0277039	0.0524285
GPR18	-2.7789	1.54678	3.56854e-07	4.12776e-06	213	125	74	17.5	18.5	10	3.01142	2.12932	1.99335	0.289958	0.349498	0.186531
CAMKK1	-2.77488	3.27983	5.81105e-07	6.39595e-06	856	513.5	161.5	22	75.5	56.5	8.09066	5.79237	2.74056	0.247628	0.934953	0.715945
CCDC148	-2.77385	4.02546	0.000136248	0.000857722	418.5	194.5	953	113.5	70.5	85	5.4251	3.03789	23.5378	1.72431	1.22119	1.45376
LRFN5	-2.75982	0.0236595	3.61255e-05	0.000264502	39	60.5	27	6	7	2	0.497106	0.943831	0.534278	0.107126	0.125679	0.0354547
SLC25A48	-2.7542	1.39371	3.94611e-05	0.00028657	219	133.5	44	4.5	27.5	8.5	5.24799	3.85452	2.00892	0.126377	0.880568	0.268737
DNAH11	-2.74587	-0.427698	7.4358e-05	0.00050296	43.5	33	17	1.5	2	7	0.14542	0.13292	0.108279	0.0058767	0.00893402	0.0308741
LRTM2	-2.74512	1.22333	6.99745e-05	0.00047935	151.5	117.5	56	2	9	25.5	4.11854	3.84865	2.90054	0.0637187	0.326929	0.9146
NASP	-2.7404	6.75605	5.35281e-08	7.56181e-07	4382.5	3405.5	4770.5	596	612	597.5	45.032	42.1618	93.395	7.17714	8.40295	8.10023
ESRP2	-2.73428	0.322531	0.000418612	0.00228036	91.5	69	18.5	16.5	2.5	0.5	0.792742	0.72257	0.306354	0.167533	0.0290344	0.00573352
LOC101804585	-2.73372	0.234564	0.00207045	0.00888518	63	45	37.5	1	0	17	3.14597	2.70748	3.56784	0.0585221	0	1.12001
IGF1	-2.73122	3.58998	8.78631e-05	0.000583285	265	328.5	635.5	103	26.5	76.5	5.11542	7.6403	23.3728	2.33012	0.683538	1.94831
SNAP91	-2.72881	0.686948	0.000120259	0.000769372	101	116	20.5	2	16.5	6	1.01179	1.40013	0.391277	0.0234804	0.220869	0.0793015
GLI2	-2.72666	4.45733	2.38794e-08	3.63422e-07	1610	1486	346.5	158	55	160.5	11.0822	12.3242	4.54428	1.27457	0.505878	1.4576
LOC101790536	-2.71999	1.329	0.000143277	0.000896715	61	89	120	9	22	10	1.96291	3.45064	7.35718	0.339405	0.945962	0.424551
LOC101799345	-2.71988	3.24389	2.15937e-06	2.12165e-05	472.5	465.5	306	27	32.5	98	3.44189	4.08558	4.24694	0.230497	0.316344	0.941848
LOC101797532	-2.71809	2.05903	5.21752e-08	7.40611e-07	288	204	101	26	22	21	14.9751	12.7805	10.006	1.58437	1.52855	1.44064
BRSK2	-2.71693	0.657053	0.000941052	0.00455112	52	37.5	77.5	19.5	5.5	1.5	0.648548	0.574569	1.8535	0.290611	0.0934578	0.0251665
MYBL2	-2.71446	4.85805	4.47384e-08	6.42774e-07	2055	1187.5	828.5	117.5	87.5	285	24.1196	16.7931	18.5272	1.61622	1.37229	4.41329
EFHC2	-2.70889	1.08711	1.00361e-05	8.41806e-05	127	79	68.5	14.5	4	16.5	1.41265	1.05876	1.45172	0.189019	0.0594529	0.242146
LOC101801209	-2.7064	8.25866	7.78869e-08	1.05608e-06	14408	13551	11000	2264.5	818	2218.5	146.395	165.895	212.949	26.965	11.106	29.7401
LPAR1	-2.70179	4.00275	7.1783e-06	6.23809e-05	1412.5	1239	90	128.5	70	77	39.5814	41.8325	4.80514	4.22	2.62109	2.84678
DENND5B	-2.70015	4.11312	3.01085e-09	5.49585e-08	1243.5	1086	314.5	88	136	68.5	7.85472	8.26522	3.785	0.651439	1.1479	0.570868
ARHGAP11A	-2.69357	3.47695	9.22926e-10	1.82882e-08	783	571	263	80	59	52	5.18696	4.5575	3.31946	0.62108	0.522257	0.45448
FIGNL2	-2.69127	0.408744	5.1205e-05	0.000362331	87	88	16.5	3	5.5	12	2.65111	3.23096	0.957973	0.107136	0.223951	0.482448
LOC101805015	-2.68901	6.81607	2.77592e-11	7.33414e-10	6863.5	7185	2487.5	695	718.5	529.5	213.518	269.312	147.439	25.3385	29.8674	21.7328
LSP1	-2.68763	7.9865	2.70152e-09	4.99294e-08	14781.5	11380	7966	1105	2019	1204	186.666	173.153	191.667	16.3537	34.0694	20.0602
RNF208	-2.68493	1.8341	2.20748e-05	0.000170506	291.5	243	35	11	30.5	17	10.436	10.482	2.3874	0.461525	1.45907	0.802982
UBASH3B	-2.68292	4.52008	2.7916e-11	7.3591e-10	1582.5	1346	483	133	110	153	8.90561	9.12651	5.17878	0.877158	0.827168	1.13598
2016-09-05	-2.67686	5.93553	5.08541e-09	8.78073e-08	5971	3621.5	646	368.5	352.5	341.5	53.8986	39.3875	11.1102	3.89829	4.25178	4.06707
2016-09-11	-2.67308	7.94907	8.93936e-11	2.1723e-09	13091	13642	7088	1345	1375	1576.5	97.1487	116.369	93.9009	12.0171	12.7402	15.1273
STAT4	-2.6728	0.675344	3.22045e-05	0.000238754	66.5	74.5	54	14.5	9	3	0.558996	0.754541	0.864851	0.142844	0.101091	0.0332712
CSRNP3	-2.67197	0.466375	2.0051e-05	0.000157239	79	44	47.5	7	5.5	10	1.05274	0.732623	1.03058	0.145773	0.0823381	0.185173
LOC101791081	-2.67135	4.8416	5.64936e-08	7.94273e-07	2038.5	2020.5	431	271.5	77	160.5	10.9363	13.0605	4.40553	1.70701	0.551992	1.13605
CSRP2	-2.67061	6.05476	1.6025e-12	5.10123e-11	4695	2924.5	1802	442	338	383.5	188.479	141.455	137.83	20.7949	18.1311	20.364
LOC101796792	-2.66721	0.881641	0.00074871	0.00376107	83	31	87	13	16	2	5.03503	2.26582	10.0555	0.924216	1.29695	0.160072
EVL	-2.66658	5.77493	4.46024e-10	9.35621e-09	3098.5	2549.5	1701	191.5	360	392.5	53.2533	52.7946	55.7005	3.85718	8.26758	8.90009
COL21A1	-2.66543	3.64436	2.00706e-08	3.09444e-07	950.5	829	183	63	89.5	63	10.2761	10.7986	3.76952	0.798218	1.29294	0.898619
LOC101802675	-2.66443	1.26562	1.2593e-06	1.30003e-05	191.5	124	40.5	15	14.5	10.5	4.11711	2.83884	1.48162	0.394108	0.376675	0.316751
LOC101793589	-2.66243	0.246315	6.14771e-05	0.000425833	41	81.5	29	4.5	3.5	11	10.3314	24.7441	13.923	1.3289	1.17848	3.65702
LNX2	-2.66208	5.89175	2.49587e-10	5.48906e-09	2896	2463.5	2146.5	374.5	266.5	403	13.8495	14.1234	19.551	2.05978	1.67125	2.53317
HAUS8	-2.66195	3.52995	3.88921e-09	6.93831e-08	664.5	497.5	368	67	70	63.5	11.554	10.4224	12.1912	1.36527	1.62636	1.4567
STOX2	-2.65635	5.96919	3.7681e-11	9.82368e-10	3266.5	2774	2108.5	351	323	426.5	20.276	20.9547	24.6839	2.55472	2.67882	3.52878
SOX13	-2.65521	3.09042	1.6033e-07	2.0239e-06	652	586	109	57	39.5	52	10.318	11.1734	3.2865	1.05713	0.835267	1.0857
LOC101792521	-2.65368	2.0285	3.50472e-07	4.0739e-06	211.5	233.5	108.5	17	27.5	25	1.07817	1.43418	1.05382	0.101562	0.190795	0.168142
LOC101794450	-2.65218	1.17129	1.58694e-05	0.000127322	79.5	98	87.5	14	8	16.5	1.03467	1.53674	2.16972	0.213535	0.139125	0.283321
LOC101791731	-2.6481	0.639103	1.1974e-05	9.88208e-05	65	110.5	33.5	13.5	6	6.5	1.27731	2.61628	1.25426	0.310901	0.157548	0.168522
LOC101803712	-2.64629	1.02989	2.92705e-06	2.81407e-05	125.5	78	61.5	15	9	10.5	2.92816	2.19273	2.73392	0.410155	0.280591	0.323221
PARM1	-2.64418	4.0423	3.06423e-06	2.935e-05	714	418	743.5	134	100.5	59	33.996	23.9798	67.4482	7.47722	6.39405	3.70631
GALNT3	-2.64392	3.34577	1.32299e-07	1.70573e-06	784.5	467.5	234	31.5	78	66	6.41961	5.02921	3.83117	0.348319	0.866745	0.613106
LOC101798714	-2.64329	5.48112	9.43373e-12	2.67818e-10	2478.5	2158.5	1363	248.5	245	296	148.158	155.464	155.236	17.4088	19.5697	23.3447
SNCAIP	-2.63985	4.92916	1.97891e-11	5.31157e-10	2015.5	1759.5	679.5	227.5	177	138.5	19.5549	20.8797	7.58309	2.40791	2.23796	1.57545
MAP2	-2.63924	5.16444	1.29474e-06	1.33428e-05	1114	1089.5	1700	189.5	179	267	13.5027	15.3398	36.9661	2.06051	2.74092	3.94753
PCNXL2	-2.63897	1.97423	3.48424e-06	3.27358e-05	255	309	44.5	21.5	23	23	1.11586	1.62917	0.371012	0.110259	0.134486	0.132787
CDR2	-2.63894	3.18975	5.69371e-08	7.9766e-07	636.5	382	251	36	66.5	56	8.49307	6.14142	6.38117	0.562956	1.18568	0.985858
PPP2R2B	-2.63829	3.0677	1.27456e-08	2.04797e-07	539	401.5	225	42	55.5	49	7.84388	7.43154	6.23857	0.749257	1.07924	0.940802
PDZRN4	-2.63443	2.99465	1.23296e-07	1.60171e-06	428.5	331	268	58	50	33	5.58568	5.19867	6.65611	0.886052	0.870916	0.567544
HOMER1	-2.63025	2.89484	3.54398e-05	0.000259642	206.5	208	368.5	53.5	45.5	33.5	3.30138	4.00662	11.2247	1.00239	0.972004	0.706611
MXRA7	-2.62628	4.94002	1.13446e-11	3.15447e-10	2019.5	1896	631.5	183.5	181	183.5	47.2534	53.4524	28.1529	5.0319	5.65912	5.66482
CENPC1	-2.6243	4.49095	1.10498e-09	2.157e-08	1295.5	1036.5	685.5	111	109	180.5	14.2314	13.7189	14.3476	1.42902	1.59999	2.61606
S100A1	-2.61841	2.68014	3.88094e-05	0.000282402	176.5	204.5	306	28	38	47.5	6.24383	8.71645	20.6247	1.16084	1.79627	2.21697
NQO2	-2.61729	-0.0159432	5.1486e-05	0.000364102	44.5	38.5	33	6	5	5	0.937172	1.02666	1.42863	0.130015	0.125242	0.160348
GMNN	-2.61484	3.52903	3.95185e-07	4.5356e-06	584	460	411.5	47.5	53.5	104.5	18.1506	17.2256	24.3673	1.73012	2.22183	4.28503
WFIKKN1	-2.61449	2.3006	0.000413034	0.00225684	137	91.5	264	29	43	15.5	4.3319	3.48593	15.9046	1.07464	1.8168	0.646621
ALDOB	-2.60928	1.89097	6.20104e-05	0.000429024	70	247.5	128	19	16	30.5	1.489	6.34325	5.18761	0.473649	0.454776	0.855967
CNTLN	-2.60687	4.79663	2.15569e-08	3.31062e-07	1376.5	961	1070.5	213.5	168.5	123.5	10.6599	8.96685	15.7952	1.93768	1.74365	1.26184
CASP6	-2.60659	2.5522	2.32888e-07	2.82673e-06	449	364	88.5	39	32	33.5	12.7455	12.4495	4.78647	1.29743	1.21379	1.25463
PDE9A	-2.60531	4.57974	1.81146e-09	3.41746e-08	1232.5	1164	752	182	91.5	163	25.2967	28.2127	31.0874	4.28242	2.46847	4.49665
LOC101802703	-2.60446	5.9738	2.13802e-07	2.60847e-06	2275	1897.5	2851	380	387.5	371	124.415	125.029	297.063	24.3546	28.3168	26.7686
FAM211B	-2.60443	0.442074	0.000143792	0.000898988	106.5	69.5	19.5	3	15	4	1.93603	1.52225	0.675395	0.0639132	0.364364	0.0959363
LOC101797202	-2.5996	5.96174	8.23978e-12	2.36768e-10	4119	3097.5	1604.5	413.5	274.5	450.5	61.3819	53.8508	55.0658	6.52415	4.5915	7.8548
LOC101797557	-2.59514	4.07011	2.93389e-07	3.46964e-06	613.5	643.5	696.5	120	79	108	1.56482	1.9776	3.3848	0.358706	0.269252	0.363442
FAM101B	-2.59296	7.29281	2.92844e-06	2.81407e-05	6522.5	4288.5	6991	582.5	1213.5	1028	70.6795	55.9918	144.337	7.39744	17.5712	14.6971
LOC101795500	-2.59082	3.07006	5.97273e-08	8.30835e-07	570	327	245	63	51	38.5	13.7801	9.52501	11.2851	1.78495	1.64752	1.228
LOC101800940	-2.58989	2.07876	3.37611e-06	3.1872e-05	351	214	72	34	29.5	12	4.55708	3.35966	1.86875	0.542804	0.477721	0.236351
WIPF1	-2.58939	1.67067	6.41459e-06	5.61991e-05	236	222.5	34.5	19.5	18	18.5	11.839	13.4485	3.29749	1.14642	1.20658	1.22444
KATNAL1	-2.58766	1.99115	8.33793e-07	8.86327e-06	261.5	225.5	82.5	15	27.5	27.5	5.79974	6.02592	3.48619	0.389883	0.814987	0.804693
FAXC	-2.58738	1.49594	1.55686e-05	0.000125164	134	113	100	8	19.5	22	1.1585	1.17709	1.64723	0.0810567	0.225273	0.250943
VSTM4	-2.58468	3.87094	3.39729e-09	6.14425e-08	949	593	436.5	95	74	98.5	20.9625	15.7823	18.3705	2.45927	2.18418	2.8706
RAD54L	-2.5772	3.3663	2.07235e-07	2.54412e-06	878.5	643	126	71.5	51	66.5	12.2825	10.8317	3.35642	1.17154	0.952788	1.22667
RDH10	-2.5734	6.55917	7.52097e-11	1.86814e-09	7240	5271	1785.5	731	510	514	111.925	98.1791	52.5904	13.2437	10.5351	10.4836
CENPM	-2.57114	3.86786	4.79483e-09	8.35206e-08	919	782	359.5	100	57.5	112.5	19.0536	19.5347	14.201	2.42978	1.59298	3.07732
IRAK1BP1	-2.57034	1.72447	2.18353e-05	0.000168877	125	115	138	16	19.5	24	3.27842	3.63406	6.89596	0.491792	0.683393	0.830475
LOC101800740	-2.57022	-0.222879	0.000155407	0.000959412	41	27.5	29.5	4	3.5	6.5	0.763981	0.617406	1.04732	0.0873504	0.0871461	0.159798
CORO2B	-2.56911	4.64638	1.39235e-10	3.25617e-09	1943.5	1313	498	177	127.5	160	37.7387	30.719	18.4244	4.02793	3.30821	4.09905
MCM6	-2.56722	6.10076	6.3525e-12	1.85701e-10	4534.5	4047	1469.5	412.5	380.5	478.5	48.3375	51.979	29.8459	5.1533	5.41989	6.72972
2016-09-02	-2.56681	7.11819	2.84559e-10	6.18902e-09	8799	7240	3543.5	743.5	1026.5	790.5	74.059	73.4214	56.8248	7.33385	11.5448	8.77823
NKAIN2	-2.56669	1.65632	0.000972494	0.00466996	45	81	174	28.5	16.5	13.5	1.35988	2.94926	10.0184	1.00934	0.666275	0.538248
LOC101799942	-2.56635	6.0082	4.68168e-06	4.23683e-05	5280.5	5053.5	444	325	259.5	606.5	42.1899	48.6481	6.75892	3.04315	2.77046	6.39329
LOC101798849	-2.5642	1.42411	1.7706e-05	0.000140247	91.5	141	93	24	9	16	2.2007	4.08601	4.26171	0.676485	0.289244	0.507716
ZNF804A	-2.55907	1.31375	6.12435e-05	0.000425212	171.5	113.5	58	10	28.5	5	1.37494	1.09636	0.885947	0.0939562	0.305313	0.0528871
B3GNT9	-2.55311	3.50365	0.000290236	0.00165324	1061.5	841.5	41	36	101.5	68	13.8426	13.2218	1.01869	0.550182	1.76866	1.16995
FAM169A	-2.55036	1.3624	1.29658e-06	1.33497e-05	158.5	151	52.5	19.5	13	14	2.56276	2.94167	1.61733	0.369504	0.280868	0.298653
FBXL22	-2.54871	6.57042	1.84028e-06	1.8233e-05	6066.5	4537	2575.5	179	750.5	812	79.3953	71.5426	64.2212	2.74547	13.1247	14.0208
TMEM200A	-2.54706	4.60662	1.46613e-10	3.39511e-09	1691.5	1447	478.5	165	130	162	17.3482	17.967	9.35029	1.98484	1.79386	2.20719
GSC	-2.54474	0.612024	0.000290332	0.00165324	59	34.5	70	11	5	11.5	3.46366	2.44029	7.82964	0.756802	0.392224	0.89072
LOC101792959	-2.54379	6.39739	8.17501e-11	2.01139e-09	5221	3862	2412	525.5	438	623	21.3454	19.0385	18.014	2.47513	2.40695	3.38384
IFFO2	-2.54002	2.74951	5.61504e-06	4.98224e-05	296.5	215	274.5	58	36	32.5	7.55856	6.60378	13.3327	1.7328	1.2263	1.0931
TBC1D9	-2.53992	3.57766	1.3684e-07	1.75661e-06	963.5	710	179	50.5	90	80	5.62008	4.98986	1.98932	0.345214	0.701478	0.61566
MARCKSL1	-2.5368	5.98077	8.12608e-12	2.34643e-10	4071	3296.5	1564.5	506	342.5	352.5	176.166	171.876	128.99	25.6613	19.8045	20.1252
FRMD4B	-2.53437	5.28541	4.63588e-11	1.19541e-09	2450.5	2254	889.5	279	177.5	284	25.446	28.5645	18.0198	3.16705	2.29733	3.6293
ENO1	-2.53404	11.0923	1.10296e-08	1.80097e-07	98002	113380	70123	12244.5	13252	15698	1882.6	2624.35	2567.75	275.685	340.17	397.801
CER1	-2.53224	0.394737	2.72897e-05	0.000206332	78.5	48	39	6.5	8.5	8	2.02003	1.48823	1.91212	0.196024	0.292273	0.271606
EPB41L3	-2.53196	6.72407	7.97185e-10	1.59572e-08	5901.5	4576.5	3371.5	614	673	709	35.8186	33.4413	38.9524	4.42557	5.5412	5.71541
LOC101804446	-2.53082	2.5843	0.00114579	0.00538042	96	100	350	35	33.5	44.5	1.66654	2.09163	11.5764	0.712065	0.77709	1.01922
VSIG10	-2.53012	1.69814	0.000481688	0.00257176	234	240	31	44	12	5	4.45661	5.50731	1.12489	0.982083	0.305388	0.125638
ROPN1L	-2.52786	1.78081	5.24453e-06	4.7137e-05	143.5	158	119.5	21.5	25.5	16.5	4.52869	6.00782	7.18536	0.795179	1.07533	0.687012
CDH22	-2.52394	1.75425	1.72361e-06	1.71924e-05	254.5	184.5	58.5	18	18	26	1.61819	1.41344	0.708693	0.134128	0.152931	0.21811
MIPOL1	-2.52032	3.001	4.78412e-08	6.82373e-07	479.5	423	202.5	52	39	60	6.56118	6.97386	6.42321	0.833879	0.811841	1.08319
LOC101793340	-2.51527	3.68885	5.9043e-08	8.22285e-07	989.5	651.5	263	120	47.5	81	6.9388	5.52757	3.4159	0.964585	0.454267	0.76486
LOC101796441	-2.51495	3.46493	1.06115e-07	1.40338e-06	829	381.5	310	89	71.5	50	21.4675	11.9031	15.295	2.70099	2.47408	1.70827
NECAB1	-2.5147	1.9116	6.02485e-06	5.3179e-05	149.5	162	138.5	27	24	19.5	4.22912	5.52158	7.46482	0.895115	0.907196	0.727786
CHTF18	-2.50909	3.25055	1.01866e-07	1.35478e-06	655	614	160	78	42	62.5	8.36185	9.44428	3.89172	1.16698	0.716459	1.05269
GRIN2A	-2.50864	0.653741	8.35602e-06	7.16664e-05	90	85	34.5	9.5	11	7.5	0.656766	0.747354	0.479675	0.0812452	0.107261	0.0722087
INPP5J	-2.50834	1.58337	2.62282e-06	2.54315e-05	159.5	162.5	77	14	24.5	16.5	1.84626	2.26633	1.69817	0.189918	0.378947	0.251985
TTC9	-2.50284	4.88616	1.28491e-08	2.059e-07	1404.5	1216	1052	210.5	217	141	36.9844	38.5807	52.7805	6.49614	7.63551	4.89865
ASB12	-2.50087	6.18233	8.48214e-08	1.14485e-06	4008.5	3842.5	2005	217.5	459	703	79.6304	91.9709	75.8877	5.06363	12.184	18.4252
LOC101803901	-2.5004	2.901	2.21971e-05	0.000171226	537.5	477.5	116	15	59	65	5.09032	5.44854	2.09308	0.166481	0.746621	0.812158
LRRC73	-2.49687	0.849733	1.10478e-05	9.18458e-05	103.5	82	48	13.5	6	13.5	1.91227	1.82542	1.6897	0.292313	0.148129	0.329081
LOC101804800	-2.49653	2.27176	0.000235808	0.00137526	116	137.5	240.5	47.5	22	24.5	9.06905	12.9523	35.8244	4.35215	2.2983	2.52714
LOC101801872	-2.49405	4.90572	3.56999e-08	5.21801e-07	2588.5	1847	363	159.5	215	200.5	12.1569	10.4515	3.24818	0.87789	1.34925	1.24236
PPIG	-2.49351	8.42381	0.00092869	0.00450055	4995	4874.5	20450.5	2107	2643	1879	67.1409	78.9759	523.847	32.9218	47.0859	33.3182
RIN3	-2.48687	4.75854	4.15898e-09	7.34194e-08	2088.5	1539.5	474	163.5	129.5	232	16.6744	14.8093	7.21032	1.52982	1.38155	2.44379
ADAM12	-2.4858	5.11427	6.74737e-06	5.88961e-05	3305	2287.5	235	262	135	280.5	36.3063	30.2768	4.91856	3.37301	1.98164	4.0654
SCG5	-2.4843	1.17804	1.88661e-05	0.000148608	93	117.5	70.5	9	14	19	2.66768	4.06096	3.85302	0.302552	0.536612	0.71906
GLT1D1	-2.48381	2.38172	4.76063e-06	4.30498e-05	241.5	209.5	185.5	28	44	27	3.44558	3.60138	5.04255	0.468177	0.83884	0.508241
TMEM169	-2.48366	1.9557	9.53353e-06	8.02502e-05	144.5	189.5	135	32	16	26.5	2.47182	3.90569	4.3999	0.641512	0.365721	0.598074
LOC101802435	-2.4831	2.47928	9.09814e-05	0.000601618	144	175	265	40.5	28	39.5	8.49938	12.4452	29.801	2.80147	2.20833	3.07597
AOAH	-2.48073	3.72862	8.48872e-06	7.26462e-05	972	601.5	314.5	46	44	165	13.7965	10.0288	5.61889	0.657987	0.695843	2.64068
UPF3A	-2.47679	3.63416	2.00306e-08	3.09231e-07	657.5	653	347.5	87	59	96	22.3427	26.7358	22.4986	3.4647	2.67901	4.304
MRPL51	-2.4748	4.44296	0.000102503	0.000668457	569	449	1138	156.5	176	92.5	51.348	48.8199	195.665	16.5513	21.2229	11.0132
SHMT2	-2.47385	3.67801	4.12364e-07	4.71444e-06	547.5	1036.5	243	61.5	96.5	88.5	14.5458	33.179	12.3005	1.91485	3.42581	3.10212
ELOVL6	-2.47225	1.75031	0.000658399	0.00336902	96.5	58.5	177.5	22.5	25.5	17	2.26119	1.6516	7.92445	0.617873	0.79842	0.525557
ST8SIA1	-2.47165	3.48759	6.44515e-07	7.04137e-06	553	377.5	424.5	75	60	84	6.79489	5.58874	9.93792	1.08	0.985121	1.36175
INHBB	-2.47066	-0.337072	0.000131093	0.000828806	37	32	23	5	5	3.5	0.528586	0.550811	0.626039	0.0837124	0.0954475	0.0659693
TERT	-2.47023	1.99704	4.49277e-05	0.000321379	288.5	238	64	13.5	45.5	15.5	2.36031	2.34606	0.997617	0.129438	0.497412	0.167308
LOC101801455	-2.46637	0.253194	0.000124439	0.000791396	75.5	68.5	19	10	1.5	10	2.41999	2.64543	1.16033	0.375641	0.0642449	0.422889
RFTN2	-2.46309	7.13288	2.0509e-08	3.15791e-07	10413.5	8244.5	2503.5	773	666.5	1323.5	169.709	160.236	75.1197	14.7657	14.2685	29.296
PSAT1	-2.46124	4.53562	1.66017e-07	2.08359e-06	1021.5	1854	445	120	115.5	219	12.1196	26.5033	10.0594	1.66855	1.83111	3.42812
LOC101796588	-2.46078	1.70992	5.93599e-05	0.000413349	271	222.5	24.5	20	18.5	23.5	3.85138	3.80992	0.663396	0.333106	0.351317	0.440631
LOC101801831	-2.45901	4.24379	8.66845e-08	1.16598e-06	1697.5	1030.5	258.5	99	144.5	126	8.79853	6.43558	2.55283	0.60137	1.0008	0.861651
LOC101799585	-2.45706	0.238956	7.07677e-05	0.000483941	69	72.5	18.5	5	7	9	0.7423	0.93974	0.379195	0.0630386	0.100626	0.127742
CA10	-2.45408	0.274618	3.95716e-05	0.000286888	67.5	49	33.5	9	5	8	1.79187	1.56725	1.69437	0.279996	0.177359	0.28019
CHKA	-2.45315	6.45506	5.32246e-09	9.12311e-08	6072.5	6289	1212.5	596.5	525.5	619.5	81.6932	101.939	31.0785	9.40449	9.44653	10.9956
CDH2	-2.45013	4.85499	3.40781e-06	3.20943e-05	2558.5	2000	222	271.5	143	166	24.5637	23.1355	4.0609	3.05481	1.83453	2.1027
HAUS3	-2.44892	3.29124	1.68255e-07	2.10607e-06	678.5	468.5	232	66	40	87.5	6.08094	5.05403	3.95325	0.694755	0.48009	1.03693
MTTP	-2.44891	0.74866	0.000129556	0.000820846	139.5	50.5	38.5	6	6	19	1.40651	0.613478	0.739586	0.0708966	0.0808351	0.252744
MMS22L	-2.44865	2.98044	2.41955e-07	2.92476e-06	545	503.5	129.5	51.5	46	57.5	3.53877	3.93909	1.60209	0.391895	0.399112	0.492589
WASF1	-2.44742	2.07763	8.67507e-07	9.14755e-06	255	218	103.5	31	19.5	32	3.71753	3.82922	2.87485	0.529642	0.379866	0.615495
LOC101799795	-2.44592	0.802596	3.94835e-05	0.00028657	136	92.5	24	12.5	6	14	2.08377	1.70762	0.700618	0.224453	0.122841	0.283008
HSPB2	-2.44355	5.53276	2.82399e-06	2.72701e-05	2907	1453	1569	125.5	303	479	47.757	28.7606	49.1107	2.41625	6.65145	10.3822
FREM1	-2.44103	5.91823	3.16105e-06	3.01305e-05	4699.5	4428	598	648	181.5	403.5	20.6418	23.4338	5.00445	3.33562	1.06525	2.33829
RSPO3	-2.43764	5.26053	1.36337e-05	0.000110739	1214	1002	1824.5	378.5	183	217	19.221	19.1146	55.0378	7.0231	3.87159	4.53291
LOC101802316	-2.4329	2.39323	3.20101e-06	3.04625e-05	205	270	173.5	43.5	29.5	31.5	5.29188	8.39768	8.53328	1.31599	1.01756	1.07282
MCM2	-2.43137	6.15816	5.30504e-11	1.35027e-09	4714.5	4160.5	1481.5	502.5	440.5	493	43.7253	46.4924	26.1794	5.46184	5.45913	6.03259
DNA2	-2.43057	3.66831	1.14624e-07	1.50245e-06	975	803.5	179	80	85	88	7.70637	7.65334	2.79437	0.742563	0.896694	0.91956
CDCA7L	-2.42772	5.11467	1.59418e-07	2.01577e-06	1595	1482	1207.5	153.5	196	341.5	26.0334	29.1291	37.5602	2.94059	4.28111	7.35396
ZMYND12	-2.42275	3.95869	5.521e-08	7.77152e-07	1076	913	294	73	132	103.5	25.2852	25.8503	13.1632	2.01041	4.14486	3.20889
TNFRSF19	-2.41779	3.9718	1.35775e-05	0.000110358	1317.5	992	179	69	61	184	14.5078	12.2645	2.4441	0.964386	0.873637	2.42421
CEP128	-2.41645	3.01043	0.00122031	0.00568517	149	126.5	460	56.5	42	65	1.33578	1.3664	7.85719	0.593613	0.503129	0.768816
MAMDC2	-2.41559	4.56301	0.000783469	0.00390907	2030	1962.5	48.5	118	156.5	198.5	31.0597	36.1785	1.41385	2.11587	3.1996	4.00702
LOC101802153	-2.41535	6.5813	3.54001e-06	3.3128e-05	3740.5	2609	4235.5	570.5	801	557.5	125.932	105.832	271.688	22.5095	36.0345	24.7634
ANTXR1	-2.41449	4.6486	7.0807e-10	1.42945e-08	1598	1520	507	174.5	158	175	26.5453	30.4224	16.0465	3.39713	3.5071	3.83538
TNN	-2.41428	2.85924	5.68085e-07	6.27017e-06	499	453.5	121	41	45	58.5	3.37593	3.69666	1.55969	0.325074	0.406805	0.522166
LOC101800335	-2.4127	1.99497	0.000592959	0.00308359	373	270	15	28.5	18.5	31.5	85.4457	74.5221	6.54686	7.65125	5.66284	9.52034
IGSF3	-2.40925	6.46016	1.95001e-06	1.92395e-05	6907.5	6717.5	710.5	637.5	451	709.5	31.9689	37.4588	6.26515	3.45775	2.7891	4.33231
MCM3	-2.40841	5.47392	1.62627e-07	2.0454e-06	2980	2867.5	771.5	252.5	160	491.5	25.791	29.9016	12.7218	2.56106	1.85034	5.61223
IQCK	-2.40823	1.14202	0.000196993	0.00118036	86	78.5	86	9	9.5	24.5	1.79439	1.97345	3.41882	0.220073	0.264864	0.674441
CRYL1	-2.4067	5.21481	9.69348e-10	1.91438e-08	2277.5	1530.5	1105	245.5	218	292	23.943	19.3862	22.1331	3.02467	3.06237	4.05008
SRPK2	-2.40557	7.25988	8.50765e-05	0.000566978	4362	4241	7333	774	1647	661	48.1599	56.4167	154.256	10.0149	24.2982	9.62857
DACT1	-2.40411	5.0365	3.8759e-10	8.21802e-09	1977.5	2050.5	678	207	213.5	246.5	20.9912	26.2253	13.7123	2.57512	3.02831	3.45222
NPNT	-2.40373	6.42805	5.02367e-08	7.15676e-07	7289.5	5356	1032	532	657.5	559.5	77.8323	68.9037	20.9943	6.65702	9.38078	7.88175
SYT11	-2.40341	3.99817	3.19695e-08	4.7195e-07	894	706.5	482.5	90	105.5	127.5	10.0328	9.5529	10.3167	1.18367	1.58204	1.88779
LMO1	-2.40154	-0.257034	0.000155717	0.000960325	58.5	30	18	4.5	5.5	5	2.6802	1.65605	1.57125	0.241619	0.336709	0.302233
LOC101804295	-2.39908	1.42068	0.000445869	0.00241104	109.5	167	68.5	10	5	37.5	1.26839	2.33074	1.51178	0.135751	0.0773908	0.573099
LOC101801578	-2.39791	-0.186654	0.000410057	0.00224514	33.5	28.5	33	4	6.5	5.5	0.802188	0.822273	1.50559	0.112253	0.207982	0.173762
LOC101792069	-2.39651	0.0746914	0.000186893	0.00112555	46.5	37.5	36	5.5	8.5	5.5	0.946117	0.919311	1.39558	0.131148	0.231096	0.147644
HAUS1	-2.39601	2.23424	1.18913e-06	1.23098e-05	338	261.5	84	30	31.5	32.5	11.7789	10.98	5.57737	1.22523	1.46684	1.49428
LOC101802986	-2.39299	3.4153	2.72011e-07	3.2449e-06	624.5	462.5	314	97	45.5	77.5	12.6828	11.3171	12.1499	2.30867	1.23474	2.07656
PTPN5	-2.39066	1.86679	4.98507e-05	0.000353171	259	265.5	35	21.5	31	19.5	5.21471	6.88959	1.32346	0.507311	0.807109	0.525556
RERG	-2.38606	4.77815	4.18128e-07	4.7665e-06	1304.5	1096.5	966	257	209	103	10.2946	10.4259	14.6437	2.37686	2.2039	1.07241
LOC101801708	-2.384	5.89704	2.96763e-09	5.43375e-08	3975	4124.5	908.5	526	330.5	384	64.9118	81.1517	28.2665	10.0665	7.21172	8.27329
EYA2	-2.38391	5.62287	3.4929e-09	6.29788e-08	3232.5	2962.5	969.5	495.5	215	322	50.9622	56.2122	28.569	9.09663	4.41211	6.67701
PDE1C	-2.38358	3.45253	0.000160283	0.000984881	318	289.5	525.5	124.5	60	45	3.21316	3.57603	10.1167	1.47428	0.77979	0.599898
LOC101800470	-2.38347	4.1078	0.000346871	0.00193782	1811	1097.5	54.5	129	84	142	81.1556	59.2576	4.65326	6.77479	5.02991	8.39554
NCKAP5	-2.38329	3.70097	3.99432e-06	3.67391e-05	436	566.5	502.5	68	90.5	107	1.90887	2.94963	4.0188	0.34119	0.50761	0.630484
PIK3AP1	-2.37784	3.75439	2.39389e-08	3.63858e-07	1010.5	625.5	296.5	111.5	80	88	11.0524	8.81288	6.17882	1.42923	1.16921	1.26988
DLGAP5	-2.3752	4.80888	2.57368e-08	3.88188e-07	2212	1743	383	229	164	190.5	17.4899	16.605	5.76981	2.12199	1.73775	1.98727
EPHB1	-2.37236	6.74916	3.68117e-06	3.4071e-05	8874	7769.5	874	840	548.5	860.5	95.9072	101.173	17.9971	10.6394	7.92117	12.2699
LOC101802925	-2.37106	3.99861	0.000113435	0.000730464	1362	1189	89.5	104	62	165	8.26996	8.69856	1.0354	0.740058	0.503036	1.32181
LOC101804131	-2.3685	1.31145	9.75111e-05	0.000640136	145	114	64.5	6	27.5	15	12.3374	11.687	10.4563	0.598293	3.12659	1.68387
LOC101791330	-2.36779	4.1491	3.25449e-07	3.80927e-06	1429	1144.5	209	132	102.5	134.5	25.0308	24.2585	2.75489	1.07023	0.947551	1.22767
TRAIP	-2.36296	4.01648	3.28774e-06	3.12124e-05	618	539	669.5	125.5	91.5	121.5	16.2085	17.0327	33.4554	3.85749	3.20669	4.20428
CDCA2	-2.36228	4.40068	2.28431e-08	3.49001e-07	1366	1110.5	486	99.5	150.5	186	7.59532	7.43253	5.09193	0.642316	1.10774	1.35722
LOC101792182	-2.35991	6.75239	2.72503e-07	3.24749e-06	5414	3457.5	4053.5	687	680	887	26.6735	20.524	38.0497	3.96665	4.47663	5.76561
CAMK1G	-2.35921	3.50845	1.21877e-06	1.25929e-05	787.5	622	228.5	125	38.5	77.5	10.7264	10.2078	5.92992	1.99535	0.70072	1.39272
LOC101790125	-2.34753	6.15203	2.43091e-06	2.37265e-05	6006	5029	556.5	560	399.5	546.5	48.2099	48.6376	8.51092	5.26799	4.28498	5.78764
FANCG	-2.34694	3.69411	4.44598e-07	5.03906e-06	1006	797	178	76	95	98.5	15.1029	14.4165	5.09147	1.33716	1.90576	1.95101
LOC101789516	-2.34322	3.79441	1.72619e-08	2.70017e-07	886	713.5	325.5	108.5	95.5	88	8.61029	8.32872	5.99666	1.23712	1.22853	1.12316
DYNLT1	-2.34321	3.6284	2.70385e-07	3.23203e-06	727	457.5	394	76	82	101	27.6277	20.9479	28.5277	3.38478	4.16395	5.06398
LOC101798152	-2.34319	-0.114972	0.000144613	0.000903115	43	37	27.5	7	4.5	6	0.615107	0.63771	0.749506	0.117351	0.0860153	0.113238
LOC101798011	-2.34273	0.433814	0.000230444	0.00135064	99.5	69.5	19	10	13	3	0.548724	0.465261	0.207472	0.0671662	0.0973594	0.0226844
LOC101800219	-2.34256	4.02979	3.93087e-08	5.70314e-07	844	912	426.5	127.5	82.5	135.5	23.1556	30.1472	22.2942	4.09949	3.02446	4.9047
PHF21B	-2.34179	0.248722	0.000163288	0.00100178	71.5	52.5	28	15	5	3.5	1.15335	1.03464	0.832785	0.287532	0.10928	0.0733952
BARX2	-2.33746	4.53524	0.00015963	0.000981378	425	767.5	1127.5	191	99.5	205	19.203	41.7828	97.0636	10.1139	6.00736	12.2206
RFWD3	-2.33581	2.97066	5.48365e-06	4.884e-05	596.5	461.5	117.5	34.5	52	76	5.11959	4.75882	1.73719	0.296834	0.51012	0.731299
TM4SF18	-2.33415	3.1211	1.5421e-06	1.55527e-05	537	283	282.5	63	61	59	11.9591	8.24198	8.73066	1.59125	2.06798	2.05824
RFC3	-2.32874	5.15236	2.06616e-09	3.88556e-08	1929.5	1745	1004.5	230	283.5	240	30.7874	35.3891	30.5379	4.537	6.3763	5.32974
SLC45A3	-2.32722	1.24745	0.000391066	0.00215616	137.5	197.5	18.5	23	8	17.5	1.04896	1.81536	0.268898	0.205631	0.0815505	0.176138
HMGN2	-2.32372	8.8724	4.93636e-06	4.45366e-05	18055.5	15208	19412.5	4488	2473.5	3185	528.563	536.413	1082.75	153.974	96.7566	123.015
CHODL	-2.32319	3.18392	2.20938e-05	0.000170541	370.5	747.5	162	67.5	32	94	8.40502	20.4315	7.00206	1.79457	0.970022	2.81345
MSANTD1	-2.32027	0.549886	0.000298089	0.00169089	104.5	64.5	28	13	14	2	2.44515	1.8184	1.24827	0.356483	0.437722	0.0617419
CHRNB3	-2.31952	1.00094	0.000147383	0.000917068	175.5	110	17.5	17	11.5	12	4.29032	3.24	0.815101	0.487044	0.375657	0.387039
SHCBP1	-2.31714	4.64353	0.0019072	0.00826265	1763	1137	592	484.5	43	36	15.8356	12.305	10.1313	5.10014	0.516097	0.426623
ENOX1	-2.31384	4.06506	7.28415e-07	7.84907e-06	759.5	632.5	607.5	120.5	140	97	8.05429	8.11835	12.4478	1.50229	1.99357	1.36437
LOC101799174	-2.30938	5.37266	0.000341662	0.00191143	886.5	736	2240.5	277	278.5	336.5	20.1399	20.1221	99.0414	6.96597	8.17064	9.98917
PRRX1	-2.30926	4.83473	1.29345e-05	0.000105714	1364	945	1071	195	320	94	36.6847	30.6226	54.8808	6.14626	11.5001	3.33548
ARL4C	-2.30876	3.24432	1.45264e-06	1.47259e-05	489	378	310.5	80	74	49	14.2388	13.2616	17.2261	2.72999	2.87924	1.88244
ORC5	-2.30691	2.71372	9.23526e-06	7.80175e-05	485.5	434	79	62	36.5	42	7.77633	8.42351	2.46575	1.20091	0.78204	0.870041
UPB1	-2.30282	2.62825	4.28689e-06	3.91989e-05	361	436.5	97.5	58	36.5	38	8.64448	12.5938	4.44832	1.62767	1.1679	1.20054
LOC101793727	-2.30274	1.27281	1.2536e-05	0.000102599	122.5	113	68	16.5	17.5	16	2.38011	2.64532	2.51727	0.375708	0.454338	0.410148
LRRN3	-2.29865	1.26831	0.000133203	0.000840798	225	117	24	19	19.5	11	2.14136	1.34163	0.435189	0.211917	0.247983	0.138121
FN1	-2.29802	9.9949	9.24056e-05	0.00060899	95671	69512.5	5429.5	5944.5	7591	8491	403.138	352.919	43.5906	29.3558	42.7418	47.2054
OLFM3	-2.29457	1.77229	0.000104291	0.000678613	159.5	223	74	30	34	8	1.52954	2.57658	1.35205	0.337153	0.435672	0.101216
GLB1L	-2.29406	2.46922	1.05863e-05	8.8356e-05	247.5	347.5	136	63	26	31.5	6.83034	14.3384	9.47281	2.03757	1.12178	1.46479
CHAF1A	-2.288	6.02467	2.04246e-06	2.00845e-05	2339	2194.5	2701.5	442	381	597.5	22.6958	25.6561	49.9437	5.02624	4.93993	7.64915
LOC101801254	-2.28539	3.39863	4.61798e-07	5.22398e-06	612.5	641	219.5	81.5	52	96	34.3567	43.3214	23.4585	5.35758	3.89753	7.10454
PLXNA4	-2.28411	2.19564	0.00082899	0.00409296	363.5	355	18	39	34	24.5	2.72796	3.20997	0.257375	0.343008	0.340952	0.242583
ENPP6	-2.28205	4.01725	4.16377e-08	6.0115e-07	1032.5	963.5	315	129	93.5	131.5	9.64708	10.8467	5.60759	1.41254	1.16734	1.62103
DZIP1L	-2.28126	1.21758	2.45575e-05	0.000187354	118.5	105.5	67	15.5	12.5	21	0.549522	0.589466	0.591973	0.0842374	0.0774565	0.128483
DAAM1	-2.28097	6.86465	6.555e-08	9.00169e-07	7957	6217.5	2440.5	827.5	550	1184	53.9548	50.7967	31.5297	6.57589	4.98338	10.5924
LGR5	-2.28089	2.69552	1.33006e-06	1.36473e-05	431	381.5	116	48.5	50	41	2.7695	2.93462	1.48669	0.373433	0.428403	0.352495
TUBA1C	-2.2807	5.80156	1.47928e-08	2.33873e-07	4084.5	2525	1263	296	552	359	81.4265	60.657	54.4748	6.91636	14.6795	9.41723
ZNF423	-2.27995	7.20784	3.9976e-08	5.78574e-07	9475	8662	2980.5	1549.5	781.5	958	74.7085	82.3351	44.8089	14.29	8.23631	9.97128
VASH1	-2.27913	9.02234	3.84244e-06	3.54248e-05	30796.5	34476	9649	4007	1671.5	5824	172.852	233.108	103.214	26.367	12.5133	43.1264
FAM194A	-2.27572	2.60842	0.0007483	0.00376061	144	157.5	301	28	54	49.5	0.957395	1.25685	3.79831	0.217334	0.477901	0.432543
EDN3	-2.27535	2.379	1.8137e-06	1.80245e-05	319	297	106.5	37.5	40	34.5	6.08963	6.83119	3.87356	0.838953	1.02033	0.86892
RASSF3	-2.26004	7.69784	2.0435e-07	2.51393e-06	10367	9214	6531.5	1362	1195.5	2045.5	106.667	114.274	128.026	16.4427	16.4559	27.8003
LOC101796528	-2.2589	3.00499	4.95094e-05	0.000350964	340	224.5	331	80	49.5	49	8.14757	6.48194	15.1125	2.2467	1.58502	1.54919
LOC101804125	-2.25887	3.81813	7.60016e-08	1.03289e-06	762	718.5	376	120	88.5	104	14.6488	16.6423	13.772	2.70356	2.27338	2.6378
FANCL	-2.25797	2.37414	8.10964e-06	6.98068e-05	273	215	160.5	52	28	34.5	7.87924	7.47652	8.82586	1.75886	1.07984	1.31371
LOC101797788	-2.25662	3.85865	4.31563e-05	0.000310022	528	365.5	649.5	107.5	108	105.5	10.1148	8.43623	23.7061	2.41344	2.76456	2.66645
DPYSL3	-2.25449	7.10611	8.36393e-07	8.88292e-06	6864	5090.5	4784	739	1273	1021	102.345	91.4508	135.906	12.9133	25.3628	20.0851
LOC101799390	-2.25318	3.79644	0.000444338	0.00240497	290	326	712.5	129.5	91	90.5	1.47857	2.00263	6.92133	0.773785	0.619965	0.60877
ABCG8	-2.24956	1.49297	1.63651e-05	0.000130943	149	128	79	17	21.5	22	1.73452	1.79532	1.75219	0.231926	0.334436	0.337891
NUDT14	-2.24802	3.97191	6.44706e-05	0.000443964	561.5	497.5	659	97	69.5	182.5	8.58713	9.16707	19.2019	1.73851	1.42025	3.68232
ANKDD1A	-2.247	2.73573	1.44379e-05	0.000116789	324	256.5	226	68.5	48	32	4.04482	3.85816	5.37555	1.00219	0.800711	0.527065
LOC101790805	-2.2453	6.85984	0.000117642	0.000755492	9015.5	9398.5	584.5	754.5	1018	809	29.6576	37.2515	3.66345	2.90878	4.47481	3.51119
LOC101791537	-2.24526	-0.0603788	0.00030023	0.0017014	56.5	34	25.5	10	6.5	3	1.54622	1.12109	1.32961	0.320723	0.237694	0.108319
LOC101797950	-2.24403	0.727857	5.16939e-05	0.000365353	108	69.5	38.5	14	12	9	1.36756	1.06034	0.928843	0.207757	0.203041	0.150357
DAPP1	-2.24387	3.01175	2.82392e-06	2.72701e-05	397	389	236	80.5	40	60	6.06008	7.15446	6.86373	1.44009	0.815885	1.20837
LOC101802724	-2.24343	3.69469	0.000121859	0.000777438	402	312	610	96	99	93.5	2.16093	2.02073	6.24749	0.604773	0.711101	0.663112
NME5	-2.24178	1.50034	3.30717e-05	0.000244416	180	97	82	25	22.5	14	2.53052	1.67962	2.38278	0.428532	0.383735	0.265812
IFT57	-2.24083	3.57824	1.38834e-06	1.41837e-05	715.5	825.5	192.5	100	57.5	110	15.3493	21.3371	7.8681	2.51411	1.64827	3.11338
THBS4	-2.23968	5.22466	0.000354026	0.00197319	2937	2667.5	325.5	74.5	467	272	33.5578	36.7226	7.086	0.997591	7.12997	4.10033
MPND	-2.2363	0.417972	0.00081287	0.00402853	60	43.5	47	7	4	17	2.55257	2.22975	3.80965	0.349005	0.227388	0.954192
CPNE2	-2.23451	4.61137	2.13675e-07	2.60847e-06	1661.5	839	706.5	247.5	124	183.5	25.3536	15.3326	18.1507	4.29454	2.03417	3.44714
LOC101795095	-2.23432	3.15095	1.87371e-05	0.000147721	384	362	310.5	50	50.5	97	5.29287	5.41443	8.67473	1.01438	0.907544	1.72611
NHP2	-2.23089	4.60302	2.28366e-05	0.000175358	901	677	1048.5	165.5	233	145	87.3224	79.0549	193.611	18.7977	30.1743	18.5408
MB21D1	-2.22988	1.854	7.38904e-05	0.00050037	170	155.5	115	44	23	14	2.84561	3.13615	3.66763	0.863149	0.514441	0.309183
DSP	-2.22858	2.67226	4.73272e-05	0.00033691	567.5	228.5	124.5	82.5	33	29	2.01738	0.978696	0.843241	0.343702	0.156753	0.136013
CSMD2	-2.22817	3.4428	2.16755e-05	0.000168081	953.5	669.5	97.5	101	66.5	77.5	2.77988	2.35178	0.54159	0.345091	0.259065	0.298104
LOC101790168	-2.22453	2.47981	3.59585e-06	3.35316e-05	355	305	114	37.5	33.5	53	5.27636	5.46192	3.22828	0.653196	0.665322	1.0393
DRD3	-2.22257	0.639272	0.000215135	0.0012742	92	78.5	32.5	18.5	3.5	11.5	1.79176	1.84205	1.20597	0.42225	0.0910837	0.295495
NOS2	-2.22119	2.11062	0.000564276	0.00295395	355	290.5	29.5	16	36.5	41	2.87455	2.96551	0.45961	0.160834	0.340939	0.397287
HOXC4	-2.21678	0.382591	0.00023741	0.00138255	55	60	38.5	10.5	12	5	2.16549	2.84633	2.88812	0.484495	0.63133	0.259731
PAG1	-2.2162	5.55776	8.5513e-07	9.04708e-06	2547.5	2220	1332.5	585.5	164	345	38.9321	40.9849	39.1873	10.4717	3.29928	7.00224
GCHFR	-2.21573	3.70554	7.20628e-05	0.000490316	516	416	525.5	168	76	57.5	15.6077	15.1608	30.2846	5.95531	3.07174	2.29465
GPATCH4	-2.21568	4.93087	0.000565045	0.00295666	687.5	523.5	1621.5	280	199.5	219	27.5994	25.3212	124.024	13.1732	10.7017	11.5993
LOC101800038	-2.21526	2.28152	0.000223844	0.00131653	394	309.5	44.5	28.5	22	57	3.07741	2.91266	0.662231	0.26088	0.229611	0.587387
ANKRD31	-2.21494	3.25067	4.66988e-06	4.2294e-05	480.5	377.5	309.5	69.5	51	94.5	3.58384	3.39244	4.39821	0.6075	0.508284	0.929924
LOC101797554	-2.2098	1.68111	4.74088e-05	0.000337288	234.5	175	49.5	37	19.5	15	19.3984	17.4421	7.80168	3.58699	2.15545	1.63709
GIMD1	-2.20978	3.48407	0.000104268	0.000678613	414.5	272	498.5	111.5	76	69	9.09457	7.19062	20.8393	2.86707	2.22819	1.99741
CCBE1	-2.20528	1.09729	0.000191664	0.00115252	159.5	132.5	21.5	12	16	18	3.48559	3.48876	0.895189	0.307329	0.467215	0.518978
LOC101803272	-2.20521	6.75885	5.6175e-07	6.21187e-06	7965.5	6160.5	1821	931.5	1067.5	478	335.822	312.933	146.274	46.0241	60.1375	26.5879
JAM3	-2.20501	7.54964	0.000286792	0.00163703	15404.5	13887.5	1134.5	2480.5	1210.5	688	184.978	200.926	26.9287	34.9075	19.4231	10.8999
NUP210	-2.20186	4.67853	0.000110399	0.000712856	2447	1614.5	146	219.5	233	132.5	14.0432	11.1638	1.59642	1.4763	1.78678	1.00325
LRRC40	-2.20107	4.78984	8.83581e-09	1.4656e-07	1856.5	1415	594.5	218.5	216	198.5	26.0562	23.9283	15.8975	3.59397	4.0509	3.67568
PI15	-2.20036	2.82239	0.00208612	0.00894917	565.5	563	20.5	37.5	45.5	75	16.1646	19.3901	1.11647	1.25623	1.7379	2.82849
TAF4B	-2.20021	0.701723	0.000222172	0.00130931	88.5	70.5	42.5	5	14	15.5	0.783325	0.751843	0.716717	0.051865	0.16558	0.181005
LOC101800765	-2.19846	6.54071	2.27773e-08	3.48445e-07	5852	4827	2130.5	697	520.5	925.5	63.7088	63.3158	44.1914	8.89271	7.57176	13.2933
PRCP	-2.19805	5.57139	2.14408e-07	2.61317e-06	3962	2839	561.5	368.5	358.5	364	34.9078	30.1379	9.4258	3.80498	4.22064	4.23126
LOC101790225	-2.19747	3.81116	1.72734e-06	1.72151e-05	624.5	564	485	101.5	101	118	19.9974	21.7601	29.5899	3.80903	4.3216	4.98522
LAMTOR2	-2.19372	1.55414	0.00153042	0.00687652	89.5	59.5	142.5	32	14	21.5	6.99724	5.6048	21.2265	2.93197	1.46256	2.2177
B3GNT7	-2.19151	1.0681	5.71234e-05	0.000399424	143	120.5	30.5	18	12	16	2.66159	2.70229	1.0816	0.39263	0.298447	0.392903
LOC101790064	-2.18755	3.94549	2.71197e-07	3.23846e-06	860.5	768	400	153	81	124	5.26588	5.66267	4.66381	1.09728	0.662348	1.00116
LOC101799378	-2.18742	1.93372	2.90315e-05	0.000217276	242	177.5	89	21	22.5	42	5.87218	5.18945	4.11466	0.597186	0.729537	1.3446
DHFR	-2.18564	3.12211	3.12642e-06	2.98971e-05	533	405.5	218	92.5	66	42.5	22.7048	20.8124	17.6933	4.61784	3.75678	2.38858
LOC101792216	-2.18227	6.42551	7.579e-09	1.26962e-07	4901	4023	2330.5	727	582	690.5	113.541	112.294	102.867	19.7383	18.0166	21.1053
IDI1	-2.17949	5.08498	1.34611e-07	1.72988e-06	1686.5	1309	1132	320.5	216	256	26.5863	24.8629	34	5.92115	4.54995	5.32442
LOC101797834	-2.1783	0.967516	4.24487e-05	0.000305584	109	95.5	46	14	15	14	1.95865	2.06763	1.57489	0.294826	0.360166	0.331909
ANK2	-2.17702	8.52748	4.25229e-07	4.82881e-06	21706	20769	8215	1947	3650.5	2883.5	86.1247	99.2894	62.1035	9.05357	19.3545	15.0948
DCK	-2.17494	3.09486	4.06489e-06	3.733e-05	484.5	398.5	228	57.5	87.5	50.5	7.47586	7.40859	6.7029	1.03978	1.80408	1.02806
LOC101801560	-2.17423	-0.183162	0.000743127	0.0037362	57	32	19.5	2	8	8	2.90842	1.96731	1.89573	0.119597	0.545448	0.538558
NRIP2	-2.17211	1.36253	6.43377e-05	0.000443307	176	98.5	62	17	12.5	28	2.11546	1.47284	1.49638	0.244951	0.211583	0.442889
CA8	-2.16951	4.18419	5.15521e-08	7.32648e-07	1123.5	949.5	410.5	137.5	132.5	152.5	11.7284	11.9426	8.16466	1.68218	1.84825	2.10036
OBSL1	-2.16931	5.11284	1.03589e-06	1.08168e-05	2759.5	2028	460.5	289	345.5	170.5	26.2397	23.2346	8.34293	3.22057	4.38993	2.13901
SLC25A21	-2.16349	0.40204	0.00152492	0.00685548	35	49.5	53.5	13.5	11.5	4.5	0.573552	0.977349	1.67039	0.259266	0.251816	0.0972921
SH3BGRL	-2.16295	5.79753	2.32051e-08	3.54073e-07	3965.5	2629.5	1193.5	597	282.5	440.5	79.2568	63.3215	45.4487	13.9836	7.54463	11.6157
FNDC5	-2.15778	5.17194	4.71584e-07	5.30609e-06	1574.5	1334.5	1300.5	312.5	275.5	260.5	66.356	66.6607	112.714	14.8433	15.654	14.6106
SLC4A8	-2.15772	0.672887	0.000469643	0.00252227	98	108	17.5	11.5	6	17.5	0.854481	1.13459	0.29072	0.117512	0.0699051	0.201314
SLCO5A1	-2.15769	5.68167	2.58551e-05	0.000196872	1643	1422.5	2283.5	475.5	347.5	390.5	17.8217	18.591	47.1924	6.0446	5.0367	5.58846
ANGPTL1	-2.15732	5.03653	5.93329e-07	6.51816e-06	1870	1607.5	848	166	205	393.5	12.7011	13.155	10.9738	1.32134	1.86052	3.52619
ANO3	-2.15582	2.47218	3.04609e-05	0.000227398	202	276.5	179.5	47	33.5	48.5	0.99029	1.63322	1.67663	0.270032	0.219451	0.313699
KRTCAP3	-2.15426	1.15341	7.25911e-05	0.000492702	122	138	39	18.5	11	20.5	8.39596	11.4427	5.1137	1.49207	1.01154	1.86134
SNX20	-2.15109	0.86923	9.16205e-05	0.00060449	88	93	46	18	13	10	1.54055	2.26111	1.65639	0.523152	0.34347	0.305158
LOC101802491	-2.1503	0.686775	0.000493924	0.00263114	99	65.5	39.5	23	9.5	4	0.976232	0.778213	0.742122	0.265798	0.125176	0.0520401
LOC101790786	-2.14981	4.72294	4.69399e-05	0.000334759	1911	2001	215	326.5	164	141.5	37.3735	47.1508	8.01127	7.48328	4.28576	3.65106
ACAT2	-2.14825	3.22538	1.7225e-06	1.71924e-05	521.5	421.5	257.5	79	80	60	9.40193	9.21594	8.77635	1.60932	1.94934	1.42716
KIAA0895	-2.14569	5.34562	1.33106e-07	1.71426e-06	2818	2558.5	612	339	232.5	393.5	27.3274	29.8939	11.3076	3.85269	3.01274	5.03458
SEMA5B	-2.14566	5.14454	2.49956e-08	3.77975e-07	1733	1701.5	1028	288.5	262.5	285.5	9.95938	11.4364	10.7823	1.83905	1.92733	2.07036
KCNV1	-2.14553	1.63672	0.000264936	0.00152629	147	151	87.5	38	7.5	27.5	2.68718	3.3258	3.04753	0.814084	0.183198	0.663243
LOC101793544	-2.14309	2.86001	9.64035e-06	8.10338e-05	448	393	152.5	62	32.5	76.5	14.4587	15.2821	9.37738	2.34504	1.40157	3.25742
TRIP13	-2.14255	2.49549	5.93697e-06	5.25129e-05	366.5	289	117	56	33	43.5	9.39422	8.92533	5.7139	1.68221	1.13027	1.47108
SPR	-2.14208	2.44746	0.000149921	0.0009309	238	170	207.5	65	29.5	35	6.22219	5.35494	10.3358	1.99153	1.03055	1.20724
LOC101791796	-2.14041	5.07829	7.13193e-07	7.70614e-06	2333.5	2339	413.5	261.5	222	317.5	5.29735	6.39766	1.78849	0.695711	0.673419	0.950945
LOC101797109	-2.13956	0.758633	0.00150637	0.00678204	56	44	74	18	13	8	2.44593	2.31552	6.15812	0.921372	0.758718	0.461006
CTXN1	-2.13955	2.58206	0.00022967	0.00134677	212.5	233.5	225	65.5	53.5	22.5	3.74176	4.96553	7.62987	1.37651	1.24816	0.524684
LOC101794562	-2.13948	3.9505	4.71752e-07	5.30609e-06	1047.5	909	264	105	125.5	133	10.4382	10.8336	4.91312	1.23625	1.64424	1.68869
SPHKAP	-2.13932	2.09937	0.000544049	0.0028582	378.5	220.5	47.5	18	22	58	1.89963	1.33337	0.454211	0.105872	0.147539	0.384054
LOC101799791	-2.13843	3.2818	5.39286e-06	4.82498e-05	742	532	149.5	83	91	54.5	10.3376	9.05834	3.76449	1.33369	1.67924	0.995865
LRRC4	-2.13729	0.817765	0.00093403	0.00452457	41	87	64	10	11	19	0.71784	1.83528	2.13493	0.205187	0.257346	0.438892
PGM3	-2.13714	4.28159	2.25537e-07	2.74315e-06	1276.5	978	423	116	182.5	158	14.1748	13.085	8.94945	1.50959	2.70794	2.3148
FABP7	-2.13486	3.04343	0.000173329	0.00105571	312	221	349	62.5	79	52.5	15.9446	19.0446	33.9817	3.74322	5.3947	3.5398
CCDC15	-2.13457	5.12161	8.02375e-07	8.56152e-06	1282	1594.5	1200	340	217.5	277	19.1137	29.0743	33.1971	5.85847	4.34028	5.45551
LOC101800189	-2.12998	1.66092	9.44799e-05	0.000621274	125.5	159	95	24	16.5	33	3.52584	5.38215	5.08514	0.790199	0.619418	1.22319
TNFAIP8L1	-2.12909	5.99563	2.61379e-08	3.92734e-07	3991	3066.5	1534	392.5	472.5	650	84.7037	79.0152	63.0462	9.9024	12.9663	17.8079
LOC101794916	-2.12865	4.82825	4.78049e-08	6.82373e-07	1512.5	1411	756.5	211.5	248	215.5	16.197	18.2056	15.435	2.65433	3.54871	3.04471
CTNND2	-2.12695	5.13694	1.028e-06	1.07534e-05	1463.5	1441.5	1225	389.5	214	247.5	11.2301	13.3274	17.9097	3.50272	2.19425	2.50569
ADSL	-2.12588	7.70684	3.27176e-06	3.10857e-05	11636.5	9116.5	5962	914.5	1899.5	2118.5	272.667	257.382	266.172	25.1131	59.4745	65.4936
LOC101789559	-2.12275	0.883433	0.00228664	0.00968971	57.5	40	86	13.5	9.5	20	1.70615	1.43004	4.86191	0.469449	0.376663	0.782958
RCC2	-2.12197	6.11215	1.42991e-08	2.27284e-07	3856	3482.5	1761.5	652	415	603.5	52.7852	57.4388	45.9428	10.4599	7.59109	10.8996
LOC101797166	-2.1212	2.46989	9.00216e-05	0.000595939	433	307	75.5	24.5	58	46	3.29866	2.81791	1.09586	0.218737	0.590416	0.462346
CNKSR2	-2.12024	5.73643	3.17511e-07	3.73486e-06	3002.5	2477.5	1436.5	689	338	275.5	27.7372	27.576	25.2839	7.45941	4.17231	3.35785
ITGB3BP	-2.11995	4.52357	1.58485e-06	1.59294e-05	1144.5	918	739.5	250.5	114.5	193	28.1468	27.2017	34.6507	7.21983	3.7627	6.26226
CRHR2	-2.11994	5.35968	1.55941e-07	1.97603e-06	2842.5	2201.5	780	429	362.5	199.5	43.2767	41.1837	23.0051	7.46885	7.68908	4.07003
NCOA7	-2.11759	4.85965	8.61332e-07	9.09869e-06	1450	1272.5	881.5	177	190.5	326	10.0047	10.2727	11.3583	1.31503	1.6229	2.84863
ALDH1A2	-2.11705	5.9707	6.03744e-08	8.36879e-07	3726	2949.5	1601.5	520.5	327.5	666.5	49.6568	47.3613	40.8057	8.16453	5.83214	11.7191
KIAA1407	-2.11667	3.66552	3.02366e-06	2.89849e-05	577	551	405.5	87	101	114	4.26668	4.90913	5.70597	0.750725	0.997967	1.11219
LOC101790109	-2.11576	1.17684	0.00178329	0.00783216	69.5	60	100	24	8	21.5	5.38223	5.59845	14.7549	2.17818	0.827843	2.19673
TET1	-2.11434	7.1593	0.000300783	0.00170371	3625	3308.5	6942.5	1285	1065	1108.5	13.7535	15.1243	50.1859	5.71367	5.39928	5.54883
LOC101801429	-2.10928	0.958948	0.00072407	0.00366064	97.5	159	18	11.5	15.5	17	2.38886	4.69378	0.84027	0.33021	0.507457	0.549535
FBLN1	-2.10779	4.9644	2.53062e-06	2.45778e-05	2286	2150.5	330	254	220.5	279.5	23.9555	27.1524	6.58875	3.11938	3.08758	3.8643
LOC101792082	-2.1074	3.23548	8.84271e-06	7.51312e-05	399.5	403	313	77	71	78	14.5409	17.6734	21.706	3.28452	3.45314	3.74567
DENND2C	-2.10272	7.23601	2.00696e-05	0.000157281	11660.5	10442.5	1368	1190	944	1528	140.794	151.919	31.4713	16.8392	15.2307	24.3417
LOC101795919	-2.10141	7.06725	2.08736e-07	2.55989e-06	8832.5	7277.5	2667.5	1088.5	803.5	1372	83.6986	83.0784	48.1348	12.0978	10.1725	17.1512
NCAPD3	-2.10132	4.20592	1.64425e-05	0.000131473	1443	1192	191	157.5	98.5	191.5	10.5091	10.4596	2.65028	1.34427	0.958551	1.84004
RAB11FIP4	-2.09778	4.46769	3.24602e-06	3.08659e-05	1243.5	672.5	748	146	179	208.5	3.80448	2.47903	4.36025	0.523491	0.731786	0.84162
MTSS1	-2.0977	6.60371	8.73122e-06	7.45056e-05	6989	5883	1448	895.5	357	1135	157.48	159.794	70.5567	23.6005	10.7696	33.658
ABHD3	-2.09726	-0.0559184	0.00170367	0.00751601	54	34.5	25	13	1	7.5	0.599029	0.461119	0.52839	0.169007	0.014823	0.109768
SPAM1	-2.09488	1.78939	2.65665e-05	0.000201639	215	144.5	87	27	24	31	3.26497	2.69404	2.53545	0.489628	0.496237	0.632876
PIH1D3	-2.09285	0.179041	0.000478612	0.00255765	72	35	30	11.5	8	6	1.62548	0.952045	1.29042	0.304267	0.278135	0.178715
LOC101801730	-2.09165	8.33192	9.09236e-06	7.6981e-05	12510	12019.5	11985.5	2271	2570	2997.5	70.1597	81.2187	128.07	14.9264	19.2595	22.1794
AMDHD1	-2.08979	1.26492	8.52338e-05	0.000567424	134.5	92.5	68.5	25.5	16	15.5	2.72646	2.25921	2.64562	0.605791	0.433388	0.414542
B3GALT2	-2.08935	3.42938	1.89512e-05	0.00014901	784.5	665	142.5	94.5	110	56	11.8975	12.1514	4.11755	1.67958	2.22914	1.1205
LOC101797628	-2.08717	1.1835	0.000100065	0.000654004	99.5	119	59.5	16	16	21	8.83312	12.7285	10.064	1.66463	1.89798	2.45964
FANCC	-2.08441	0.689849	0.000554365	0.00290722	135	74.5	19	8.5	16	12	2.14572	1.42671	0.575378	0.158331	0.339813	0.251641
LOC101795941	-2.08376	1.28028	0.000257635	0.00148932	212	97	36	30	14	13.5	13.9172	7.67235	4.50277	2.30805	1.22808	1.16926
FAM114A1	-2.08157	3.98721	1.89284e-06	1.87066e-05	1153.5	722.5	328	93.5	165.5	124	16.4934	12.4471	8.93566	1.56884	3.16207	2.3423
NR5A2	-2.08015	3.5566	1.88748e-05	0.000148608	638.5	514.5	332.5	166.5	60	67	7.15566	6.94726	7.09971	2.1868	0.898506	0.990658
CDCP1	-2.079	2.84634	0.000362992	0.00201643	709.5	319	78.5	103	36	39	4.5051	2.44052	0.94969	0.766471	0.305447	0.326721
FEZ1	-2.07895	4.15659	7.62523e-07	8.17929e-06	953.5	838	484.5	185	99.5	156	23.2056	24.5729	22.466	5.27655	3.23576	5.00907
FBN2	-2.07528	5.6896	0.000359676	0.00200084	4442.5	3678	239	331	551	374.5	22.4476	22.392	2.30091	1.96009	3.72027	2.49663
KCNA3	-2.07271	1.0029	8.63234e-05	0.000574355	122.5	106.5	36.5	19	12	16	1.19395	1.25066	0.677801	0.217025	0.156283	0.205745
MAPRE1	-2.07113	8.42006	3.72208e-07	4.29694e-06	22243	19935	6251.5	3188.5	2969.5	2323	317.074	342.392	169.79	53.2672	56.5629	43.6895
ANGPT2	-2.06856	5.81283	2.07323e-05	0.00016183	4175.5	4090.5	462.5	649	362.5	394	48.0855	56.4263	10.0627	8.80043	5.64419	5.84365
LOC101795545	-2.06688	1.78276	0.000157298	0.000968629	219.5	224	45	34	16	33	4.48838	5.51877	1.75319	0.81478	0.437176	0.876796
CHN1	-2.06684	6.17099	7.94118e-07	8.48736e-06	3423	2790	2387.5	649.5	698.5	434	52.693	51.7475	70.0244	11.7174	14.3679	8.81446
LOC101799467	-2.06584	1.17988	0.00046956	0.00252227	152.5	130	32.5	9.5	14	29.5	3.32375	3.41383	1.34959	0.242655	0.407725	0.848283
LOC101799421	-2.06559	1.80668	6.37451e-05	0.000439737	205	151	89.5	28.5	36.5	19	2.64251	2.39348	2.41939	0.436604	0.647471	0.339058
TNFSF10	-2.05807	5.42995	1.42546e-06	1.45001e-05	2959.5	2331	795.5	349.5	194.5	531	25.5627	24.2284	12.8195	3.46436	2.19822	5.9255
MOB3B	-2.05728	1.35901	0.000392547	0.00216331	189	155	27	14	19.5	27	2.45504	2.43552	0.644421	0.212186	0.339657	0.475154
LOC101790663	-2.05709	2.22951	6.29952e-05	0.000435072	333.5	263.5	70.5	40.5	24.5	49.5	13.2422	12.6062	5.33351	1.88462	1.2999	2.59316
ERI2	-2.05689	4.31887	3.80936e-07	4.38485e-06	1238.5	1133	388.5	133	174.5	184	17.5328	19.3252	10.4787	2.20654	3.30089	3.43663
EPHA7	-2.05653	2.16208	8.43481e-05	0.000562797	261	318.5	58	36.5	40.5	31.5	2.51318	3.69515	1.0594	0.411528	0.521098	0.400179
LOC101797170	-2.05056	3.69614	3.19326e-05	0.000236887	562.5	437	473.5	143.5	76	106	7.8111	7.31157	12.5277	2.33533	1.41021	1.94203
SMC6	-2.04883	6.35576	0.000507201	0.00269458	1966.5	1776	4023	621	683	738	8.58384	9.37037	33.7819	3.17539	3.95131	4.25997
PHACTR2	-2.04664	5.96184	1.46724e-07	1.87331e-06	3234	2499	1915.5	658	430.5	483.5	26.5379	24.7077	29.9481	6.32789	4.72043	5.2346
CCDC170	-2.04651	0.768573	0.000316599	0.00178645	96.5	72.5	42	9	10	21	1.02203	0.925156	0.847515	0.111709	0.14152	0.293439
LOC101796516	-2.04386	1.95528	0.000361098	0.0020078	259.5	235	54.5	41	12	42.5	4.05955	4.42943	1.62442	0.751676	0.250844	0.877183
TACC3	-2.0436	5.29134	1.27246e-07	1.64778e-06	2549	1750	931.5	260.5	299	416	30.6399	25.6972	23.1079	3.67584	4.76884	6.7094
UBE2E2	-2.04264	4.09769	3.13216e-06	2.99036e-05	828.5	633.5	568.5	158	142	128.5	25.0832	23.1087	32.793	5.60601	5.7446	5.13279
LOC101793787	-2.04213	4.80142	0.00149784	0.00674912	621.5	479.5	1441.5	188.5	245.5	261	11.1496	10.3644	49.271	3.96309	5.88504	6.17757
GLI1	-2.04188	3.8989	1.34913e-06	1.38069e-05	989.5	890	243.5	132	107.5	133.5	6.90101	7.47871	3.23561	1.07889	1.00181	1.2284
GPR161	-2.03808	3.94846	2.65225e-05	0.000201434	1164	986.5	170.5	98.5	118	167	14.6108	14.9719	4.04005	1.44368	1.98607	2.75249
GALNT16	-2.03761	5.32717	2.68963e-07	3.21829e-06	2992.5	2340	571	347	324.5	337.5	19.481	18.3541	7.08229	2.64736	2.82275	2.89875
CDK5R1	-2.037	3.33495	3.1853e-05	0.00023661	531	473.5	271.5	64	54.5	132.5	12.9713	13.9363	12.6363	1.83221	1.77896	4.27036
LOC101792402	-2.03431	1.61756	0.00038347	0.00212021	219.5	114.5	69.5	12.5	20.5	41	3.25504	2.04582	1.96366	0.217239	0.406216	0.802169
LOC101804087	-2.03309	2.04187	0.000135114	0.000851419	370.5	148.5	68.5	46	30	26	3.79751	1.8339	1.33771	0.552554	0.410878	0.351596
SCIN	-2.03247	2.16247	8.66106e-05	0.000575941	194.5	193.5	140.5	38.5	26	46.5	1.87395	2.24626	2.57914	0.434716	0.334729	0.591088
HMGCLL1	-2.03206	0.343035	0.00164036	0.00729942	62	61	30.5	12.5	2	15.5	1.20248	1.42547	1.12706	0.284122	0.0518321	0.396625
TYRO3	-2.03041	5.45249	2.52627e-08	3.81524e-07	2913.5	2242.5	886	357	388.5	356.5	20.6895	19.187	11.9875	2.97104	3.68643	3.34006
TMEM51	-2.03023	1.27071	0.000469863	0.00252231	189	134	25	28	15.5	15	4.58407	3.85634	0.833901	0.696201	0.439423	0.427237
LOC101803504	-2.0283	0.0508737	0.00102005	0.0048608	61	49	19	9	11.5	3	2.00224	1.93786	1.18823	0.346207	0.504389	0.129918
LOC101795127	-2.02785	3.92146	0.000887681	0.0043374	1502.5	577	207.5	33.5	181.5	156	10.635	4.92084	2.79835	0.277891	1.71665	1.45683
GPT2	-2.02695	3.33684	5.36169e-05	0.000377138	378.5	728	214	65.5	65.5	121.5	3.42133	7.92867	3.68556	0.693868	0.791137	1.44899
NGF	-2.02635	2.1314	0.00195439	0.00844232	139.5	91.5	202	26	39	43.5	2.04349	1.74482	5.65511	0.448669	0.768298	0.889422
NEK3	-2.02601	3.21813	8.6875e-06	7.41861e-05	466	395	277	76.5	83.5	73	8.45719	8.63728	9.57813	1.62708	2.02492	1.74793
KIF1A	-2.02408	0.980473	0.000167216	0.00102269	115	115	32.5	18	12	17.5	0.633777	0.763618	0.341258	0.116257	0.0883692	0.127244
LOC101803545	-2.02391	5.20421	1.62077e-07	2.04065e-06	2111.5	1443	1066.5	363	306.5	267	31.9485	26.3066	30.7455	6.43684	6.19685	5.33005
OAF	-2.02281	4.64966	1.85334e-07	2.29674e-06	1494	1355.5	537	220.5	238.5	175	38.2646	41.8298	26.2049	6.61853	8.16237	5.91351
BMPR1B	-2.02209	4.65436	4.06033e-07	4.65107e-06	1435.5	1331	575.5	275	143	226	11.4083	12.7765	8.26102	2.56764	1.52234	2.37555
LUM	-2.02083	7.99803	6.58316e-06	5.75478e-05	17982	17210.5	3013	2001.5	2367	2102	310.355	357.894	99.0788	40.484	54.5884	47.8646
RAP1GDS1	-2.01761	6.6107	2.9201e-07	3.45901e-06	5215	4814	2531	1129	634.5	751.5	66.2657	73.7022	61.2755	16.8126	10.7733	12.5986
LOC101799544	-2.01663	3.16527	1.0061e-05	8.42699e-05	687.5	446	146.5	92.5	68.5	66	19.3647	15.136	7.86205	3.05341	2.57816	2.45269
LOC101794598	-2.01561	2.11349	0.000196612	0.00117933	253.5	213	97.5	55	14.5	40	2.85956	2.89494	2.09549	0.727093	0.21856	0.595307
TRIM2	-2.01474	5.10631	9.37578e-07	9.83374e-06	1977	1482	932.5	232	401.5	233.5	15.3557	13.7901	14.2041	2.07662	3.98878	2.38502
LOC101797262	-2.00854	3.00809	0.000167847	0.00102602	577	438	127.5	37.5	51	112.5	7.16146	6.25627	2.57115	0.551353	0.721287	1.97705
TTF2	-2.00808	3.80088	5.15356e-06	4.64253e-05	880.5	732	284	79.5	120	151.5	8.00317	8.01647	4.91826	0.846849	1.45745	1.81679
GGT7	-2.00799	3.27304	1.89253e-05	0.000148906	817.5	471.5	133	93.5	71	81	8.46387	5.88169	2.62357	1.13449	0.982246	1.10644
RPL29	-2.00521	8.2734	0.00135875	0.00622454	8119.5	5136	15516.5	2432	2804	2668	718.861	547.874	2617.4	252.34	331.722	311.646
PPM1H	-2.0052	1.43882	0.000122981	0.000783392	151.5	116	69.5	29.5	13.5	24.5	1.86293	1.71862	1.62828	0.42512	0.221819	0.397475
TSNARE1	-2.00383	4.02417	0.000176838	0.0010721	732	910	416.5	152	44	223	14.2055	21.2778	15.4366	3.46517	1.14369	5.72322
LOC101789445	-2.00174	2.93929	3.33188e-05	0.000245934	409	305	226	49.5	79.5	64	5.85578	5.26139	6.16496	0.830564	1.52093	1.20893
CPXM2	-1.99897	1.39024	0.000386689	0.00213601	226.5	120.5	31.5	23	26	15.5	2.6728	1.71327	0.708221	0.318077	0.40997	0.241318
LOC101796784	-1.99822	5.98847	2.55878e-07	3.07913e-06	3241.5	2796	1831.5	460	495	670.5	57.835	60.1065	62.2604	9.61853	11.8013	15.7835
AKAP12	-1.99315	10.4085	0.000140164	0.000879093	46076	39765.5	56607.5	15470.5	9612.5	10350	181.05	188.208	427.041	71.5745	50.7049	53.8408
LOC101803972	-1.99279	6.65076	4.40352e-06	4.01898e-05	5251.5	5442	2401	485.5	1095.5	970	521.299	650.881	454.105	56.4806	145.311	127.039
ALKBH2	-1.99209	0.986369	0.000632468	0.00326605	64	92.5	65	17.5	19.5	12	2.01394	3.5071	3.89709	0.645373	0.819941	0.498205
CCNI	-1.99051	10.7156	1.22066e-05	0.00010025	67739.5	70233	56795	14791.5	11408	17369.5	901.671	1126.38	1440.38	230.741	202.907	305.038
VPS37D	-1.99023	1.40282	0.000388733	0.0021463	108	100.5	89.5	19.5	17.5	29	3.11432	3.49176	4.91725	0.658992	0.674308	1.10331
LOC101804116	-1.98861	2.79404	2.64422e-05	0.000200954	494	369	113.5	78.5	47	53	10.8753	9.7877	4.7607	2.02531	1.38259	1.5394
FAP	-1.98838	5.85638	2.56029e-07	3.07913e-06	4491.5	3031	891	490	441	566	30.4564	21.7116	10.0926	3.41404	3.50337	4.43959
E2F3	-1.98803	1.88912	0.000256335	0.00148325	294.5	195	45.5	22	35.5	34.5	4.70138	3.75072	1.38392	0.411594	0.757268	0.72664
SLC38A1	-1.98695	5.49957	3.28721e-07	3.84376e-06	2437	2923.5	838.5	402	464.5	300	13.1231	20.1501	10.9831	2.58468	3.14255	2.15131
RAC3	-1.98105	4.87811	3.91163e-07	4.49819e-06	1720	1372	726.5	247.5	196.5	318.5	48.3638	46.482	38.9213	8.15592	7.38304	11.8158
ECM2	-1.9797	6.00637	2.51938e-07	3.03921e-06	3248	2796.5	1871	482.5	541	639	30.1155	31.2412	33.0528	5.24297	6.70274	7.81691
LOC101804478	-1.97736	6.89762	5.4666e-06	4.87249e-05	9286	4684.5	2501.5	718	914	1446.5	595.286	361.826	305.533	53.942	78.2932	122.342
RCOR3	-1.97539	5.80021	2.48909e-06	2.42342e-05	2356	2022	1965.5	547.5	398.5	511	16.5122	17.2207	27.7248	4.49401	3.79672	4.74088
PMEPA1	-1.97364	4.48098	0.000462491	0.00248953	585	567	1027	200.5	205.5	175	23.4272	27.3582	78.3601	9.4099	10.9966	9.24618
UBR7	-1.97332	7.68784	2.82818e-05	0.000212738	8274	6593	7832.5	1979.5	1482.5	1939	106.625	102.368	192.31	29.8954	25.5281	32.967
ARSI	-1.97006	2.03961	0.00185439	0.00807832	384.5	229.5	23	43	24	38	6.37422	4.58409	0.726472	0.835421	0.531646	0.831141
POLE3	-1.96803	5.82394	0.000850765	0.00418408	1445	1064.5	2782	487	547.5	443.5	45.6464	40.5158	167.439	18.0291	23.1102	18.4839
HSBP1L1	-1.96692	3.04652	0.0020024	0.00862136	356	159.5	349	37	112.5	61	5.52957	2.98498	10.3283	0.673518	2.33493	1.25006
GLDC	-1.96641	3.00353	0.000621053	0.00321272	479	509.5	127.5	36	39	130.5	4.84742	6.21239	2.45836	0.426956	0.527376	1.74239
LOC101792499	-1.96491	2.87827	0.000655903	0.00335915	557	499	57.5	92	37	63.5	11.0116	11.886	2.16582	2.13152	0.977412	1.65626
AFAP1	-1.96365	6.94195	1.76588e-05	0.000139967	4952	4213.5	4526.5	1106	1175.5	938.5	54.2743	55.4318	95.729	14.2163	17.2176	13.5263
APMAP	-1.96317	5.73615	9.09679e-08	1.21806e-06	3211.5	2280.5	1370	563	438.5	402.5	51.2432	43.8428	41.6495	10.5279	9.3493	8.47334
NUDT9	-1.96193	5.7132	2.63536e-05	0.00020041	2176	1527	2026	478.5	331	571	50.8065	42.9574	90.128	13.0933	10.3269	17.5896
CC2D2A	-1.96177	5.42198	3.70341e-05	0.000269983	1486.5	1307.5	1736	389	380.5	354.5	9.18077	9.72961	20.4279	2.81559	3.14015	2.88862
LOC101805037	-1.96148	1.05357	0.000968224	0.00465963	140	137.5	18	17.5	18	16	0.979313	1.15887	0.239898	0.143462	0.168247	0.147664
TK1	-1.96082	1.94027	0.000144415	0.0009024	314.5	155	65	27.5	35	35	17.0569	10.1287	6.71668	1.74791	2.53647	2.50443
RAMP1	-1.95797	3.90138	3.35592e-05	0.000247399	830.5	733.5	362.5	136	62	195	21.1059	22.4597	17.5523	4.05051	2.10541	6.53822
OGN	-1.95655	8.83908	7.23956e-06	6.28671e-05	32626	28796	5877	4418.5	3416	4270	284.624	302.677	97.6841	45.174	39.8205	49.1469
CPEB1	-1.95654	1.29823	0.000182652	0.00110339	133.5	128.5	52.5	31	15	17	1.44064	1.698	1.09993	0.399942	0.231974	0.277897
SHC4	-1.95471	3.39943	5.6244e-05	0.000393741	733.5	431	238	83	136.5	53.5	10.1188	7.38676	6.54306	1.28126	2.43776	0.94686
CENPJ	-1.95444	2.98612	0.000165212	0.00101149	337.5	294.5	271	60	49	97.5	2.66021	2.79683	4.06979	0.554242	0.516082	1.01393
ARHGAP22	-1.95342	4.06377	7.10519e-06	6.17911e-05	1060.5	724.5	401	102	132	201.5	9.28882	7.57813	6.85784	1.02562	1.51334	2.37181
SCG3	-1.95324	3.13377	4.23994e-05	0.000305514	460.5	475.5	200.5	122	53	58	8.24771	10.2611	6.84193	2.56077	1.26841	1.37054
TEN1	-1.95155	3.58	5.98079e-05	0.000415978	580	356	424.5	90.5	102.5	119.5	4.81004	3.55721	6.70747	0.87958	1.13586	1.30752
ZNF385B	-1.95098	5.20066	1.34774e-05	0.00010962	2606	2528	371.5	280	342.5	341.5	44.3593	51.9122	11.4362	5.4881	8.0003	7.7779
PITPNM3	-1.95002	5.68312	2.83798e-06	2.73828e-05	3723	3181.5	647.5	481	333	547	21.9547	22.605	7.27501	3.32418	2.62397	4.2558
LOC101800394	-1.94978	1.86052	0.000318844	0.0017974	255	103.5	97.5	24.5	27	41.5	1.99601	0.976117	1.45408	0.224747	0.282401	0.428579
FAM89A	-1.94067	1.83186	7.93582e-05	0.000533724	223.5	193	63	33	31.5	27.5	4.21984	4.39051	2.26631	0.730194	0.794712	0.685032
TMEM171	-1.93953	1.00114	0.00192722	0.00834023	169.5	84	25.5	13.5	7.5	29	5.01579	2.99494	1.43771	0.468177	0.29656	1.13221
FAM212B	-1.93924	6.54615	3.50395e-07	4.0739e-06	5445.5	4367.5	2288	713	911	844.5	69.927	67.574	55.9788	10.7301	15.6317	14.3076
LOC101799268	-1.93895	2.29961	0.000685794	0.00349104	259	143	165.5	55	54	20	3.47007	2.30842	4.22471	0.86359	0.966748	0.353532
LOC101799930	-1.93893	6.06893	2.69554e-05	0.000204197	2583	2009.5	2628	617	502	668	23.8014	22.3103	46.1385	6.66299	6.18106	8.1211
MAPK8IP2	-1.93878	1.15155	0.00118045	0.00551469	192	85.5	31.5	28.5	20	8	2.49189	1.33701	0.778931	0.43349	0.346848	0.136987
GNA14	-1.9384	2.51075	0.000712017	0.00361053	188.5	211.5	213.5	72.5	50	28.5	1.35593	1.85217	2.95657	0.611448	0.480802	0.273297
TTL	-1.93697	7.38739	1.0925e-06	1.13578e-05	8497.5	9938.5	3625	1397.5	1536.5	1509	63.0776	88.8882	51.2687	12.1574	15.2404	14.7786
VASH2	-1.93688	5.90005	9.28862e-07	9.75099e-06	3407.5	3899.5	994	670.5	359	574	32.8068	45.0844	16.863	7.49404	4.58696	7.19451
LOC101791915	-1.93682	3.01222	0.000146815	0.000914494	331.5	270	292.5	85	66.5	62	3.36688	3.323	5.6837	1.01943	0.882879	0.837112
HECW1	-1.93645	1.90678	0.000776389	0.00387702	270	212	49	22	52.5	21	1.35732	1.28383	0.47155	0.134339	0.344948	0.137488
PTGFRN	-1.93607	6.9249	1.00463e-05	8.42064e-05	9055.5	7512.5	1439.5	1367.5	950	941.5	49.1533	49.132	14.8872	8.69909	6.89041	6.7425
COMMD2	-1.9356	5.95611	1.84102e-07	2.28387e-06	3269.5	2684.5	1740	535	513.5	602	80.7101	79.8453	81.8382	15.4777	16.9382	19.6066
LOC101800665	-1.93479	1.8031	0.000198042	0.00118544	232.5	196	53	37	19	35	12.1085	12.2988	5.259	2.25826	1.32221	2.40489
DDX58	-1.93298	3.39548	1.42878e-05	0.000115876	807	512.5	170	96.5	79	103	5.83312	4.46335	2.34119	0.81745	0.76302	0.982257
PRC1	-1.93255	4.90692	8.2599e-07	8.78823e-06	2285.5	1492.5	491	267	269.5	261	28.6633	22.5527	11.7324	3.9243	4.51631	4.31862
PATZ1	-1.93202	4.04254	5.40638e-06	4.83341e-05	1014	847	343	103	147.5	183	10.1456	10.2108	6.53873	1.20776	1.97202	2.41574
CDC25A	-1.93188	3.64674	5.45133e-06	4.86623e-05	762.5	543	308	94	122	114	6.73988	5.78298	5.18708	0.973747	1.44096	1.32947
ZC2HC1A	-1.9288	6.45887	1.23299e-05	0.000101052	3529	3050	3198	789.5	850.5	706.5	17.5342	18.2589	30.2742	4.59719	5.64664	4.63134
BCL7A	-1.92441	6.05161	1.28699e-05	0.000105259	2493	2349	2448.5	538	634	597	19.5792	22.5255	40.3214	5.20519	7.20965	6.71847
DYDC1	-1.92062	4.58871	6.12981e-05	0.000425266	840.5	831.5	918.5	227	165	254.5	25.9284	30.8452	58.0738	7.21535	5.705	9.35617
TGFB3	-1.91654	8.26039	1.60405e-06	1.61087e-05	19762	15895.5	6071	2441	2850.5	2927.5	284.056	275.288	166.262	41.1194	54.7489	55.5176
TKT	-1.91559	6.10827	1.29969e-06	1.33589e-05	3029	2934.5	2163.5	662.5	650.5	544	38.4589	44.8923	53.6943	9.85803	11.0364	9.11291
LOC101802364	-1.91441	7.12067	1.21669e-05	9.99934e-05	6218	5002.5	4731.5	1121.5	1260	1354	122.968	119.103	195.639	25.7933	32.6646	35.2331
LOC101803927	-1.91093	0.269028	0.00157087	0.00703525	49.5	66.5	27	17.5	6.5	6.5	0.697129	1.12842	0.724489	0.288837	0.122321	0.120776
RTKN2	-1.91057	4.74925	7.71775e-05	0.00052054	2203	1649	238	271.5	173	283	12.5781	11.0766	2.19443	1.44592	1.16647	1.8869
VCAN	-1.90964	5.42184	2.16902e-05	0.000168085	3424.5	2511.5	469	347	509	291.5	55.261	48.8308	14.4197	6.56232	10.9754	6.20612
IL17D	-1.90915	4.42918	4.15284e-05	0.000299786	782	783	791.5	212	211	157.5	12.5327	15.1195	24.1684	3.98179	4.51856	3.33025
KNSTRN	-1.90677	2.25107	0.00183689	0.00802282	329	279	63	15.5	72.5	34.5	6.54762	6.69008	2.38885	0.361514	1.928	0.905873
LRRC52	-1.90509	1.39007	0.000357173	0.00198785	155.5	103	66	20	15	33.5	4.44104	3.5443	3.59136	0.669407	0.572435	1.26229
LOC101798920	-1.90409	4.18778	0.001702	0.00751145	502.5	361.5	861	160	115	218.5	7.76458	6.73022	25.3481	2.8974	2.37444	4.45444
HELLS	-1.90198	5.77768	5.93864e-07	6.51816e-06	2810	2605.5	1444	422	613.5	439.5	12.3474	13.7943	12.0892	2.17314	3.60218	2.54794
TRERF1	-1.90103	4.73041	1.40972e-06	1.43648e-05	1311	1167	755.5	256	218	245.5	6.20245	6.64944	6.91093	1.45159	1.37815	1.55561
LOC101797871	-1.89898	4.46415	4.13566e-06	3.78915e-05	1633.5	971	426.5	152	193	248.5	19.7747	14.1628	9.83715	2.15645	3.12197	3.96896
CPZ	-1.89786	4.96547	2.70346e-05	0.000204666	2733	1681.5	314	257.5	282.5	304	36.1874	26.8259	7.92151	3.99578	4.99824	5.3107
LYPD6	-1.89786	1.39439	0.000268416	0.00154333	179	144.5	36.5	23	21	24.5	4.37915	4.25936	1.70134	0.659434	0.686495	0.790794
PLXND1	-1.89784	8.29206	1.29915e-05	0.000106033	23684.5	18200	4016.5	3421.5	2364	2795.5	104.142	96.4211	33.6488	17.6313	13.8896	16.2174
LOC101798808	-1.89576	5.90832	2.73119e-07	3.25154e-06	3669	2427.5	1550	574	450	613.5	97.3192	77.5799	78.3326	17.843	15.9494	21.4697
NUDCD2	-1.89394	4.11434	0.000104242	0.000678613	796.5	539.5	611	110	206	148	22.5512	18.4041	32.9599	3.64992	7.7935	5.52849
SCUBE2	-1.89324	2.59534	0.000672569	0.00343706	533.5	315.5	55.5	76	37	50.5	6.11491	4.35707	1.21202	1.02088	0.56668	0.763672
LOC101802140	-1.89309	6.10923	0.000969151	0.00466219	1862.5	1393.5	3260	565	733	573	322.814	291.006	1076.55	114.765	169.762	131.03
BOK	-1.89173	3.06467	3.6296e-05	0.000265257	405	355.5	243	72	71.5	82	5.91817	4.57939	4.94989	0.902127	1.04728	1.15665
FIGN	-1.8912	2.22029	0.0018235	0.00797908	203.5	170	155	55	12.5	59.5	2.44454	2.46049	3.72235	0.795736	0.209949	0.946532
LEPREL2	-1.8893	5.85957	2.13368e-07	2.60847e-06	3024.5	2748	1507.5	597.5	450	543.5	41.6288	45.5719	39.5329	9.63795	8.27626	9.86962
PPIB	-1.88472	7.60404	2.02502e-05	0.00015859	9108.5	7000	6406	1989.5	2047.5	1294.5	399.968	370.353	535.952	102.383	120.139	74.9965
GAL3ST1	-1.88389	1.7418	0.00142427	0.00647446	146	77.5	131	33	28	29	1.94181	1.24192	3.31959	0.514367	0.497614	0.508875
LOC101797021	-1.88192	1.34735	0.002346	0.0099128	183.5	163	20	13.5	20.5	32	2.93081	3.13674	0.608614	0.252692	0.437509	0.674314
EPHA3	-1.88167	5.16793	6.17296e-07	6.76277e-06	1886.5	1546	992.5	331	318	334.5	21.0987	20.8328	21.149	4.33843	4.75233	4.93577
PCDH15	-1.88054	3.77145	0.000474161	0.00253731	862	967.5	149	121.5	58	194	5.0388	6.81412	1.65946	0.832342	0.453032	1.49617
CAMKK2	-1.87955	4.58267	1.98018e-05	0.000155491	1041.5	880	806.5	194.5	262	195.5	20.0573	20.419	29.5923	4.38974	6.74211	4.9673
ACAP3	-1.87661	3.84212	8.77327e-06	7.47414e-05	864.5	552	379.5	125	117	149.5	8.18477	6.2968	6.84563	1.38694	1.48016	1.86742
CNTN1	-1.87511	4.50277	8.07197e-05	0.000540726	1794	1380	219.5	230.5	142	252.5	11.0073	10.2018	2.56598	1.65743	1.1642	2.04399
KIF3C	-1.87496	3.1896	2.18042e-05	0.000168747	472.5	489.5	206	107	71	72.5	11.4653	14.3112	9.52382	3.0428	2.30209	2.32104
TRMT61A	-1.8732	3.10514	0.000226684	0.00133133	614.5	518.5	104	61	106	64.5	15.1352	15.387	4.88045	1.76077	3.48861	2.09597
TOX	-1.87217	1.77188	0.00180128	0.007894	101	104	140.5	31	27.5	34	1.78573	2.26226	1.84166	0.547578	0.522947	0.577885
LOC101805293	-1.868	6.46018	0.000802121	0.00398362	6952	6364	432.5	1018.5	667	765	194.978	215.052	23.1111	33.4766	24.9966	28.3072
EML4	-1.86776	6.7185	3.6882e-06	3.41094e-05	5750.5	5231.5	2510	1421	717.5	813.5	32.7435	35.9692	26.9577	9.52311	5.4943	6.12693
LRSAM1	-1.86664	4.33387	3.67855e-06	3.4071e-05	1119.5	1004	468	171	146	238	15.6989	16.9636	12.5041	2.81026	2.73576	4.40334
CASP3	-1.86663	4.52398	3.18553e-05	0.00023661	1009	811.5	783	284.5	150	207	13.7434	15.1366	23.1807	4.54141	3.11441	3.71992
THBS2	-1.86592	6.06672	0.00186023	0.00809483	5852	4570.5	243	829.5	541.5	499	49.9046	46.9652	3.94857	8.29079	6.17096	5.6148
LOC101797420	-1.86144	0.319924	0.00138101	0.00631182	68	47.5	30.5	7	13.5	11	1.78061	1.49863	1.52167	0.214815	0.472362	0.380026
RFC4	-1.86019	4.62875	5.33744e-06	4.78627e-05	1280.5	987	717	236	174	276	27.452	25.4948	29.2869	5.92942	4.98453	7.80663
ANKRD44	-1.85835	6.09138	0.000508865	0.0027022	5754	4344.5	450	686	357	861.5	57.6774	52.4705	8.59426	8.05872	4.78173	11.3933
LOC101794070	-1.85806	3.44155	3.63343e-05	0.000265373	611.5	428.5	296.5	79.5	91.5	127	15.8227	13.359	14.6174	2.41078	3.16363	4.33559
OFD1	-1.85634	4.91614	0.000267437	0.0015392	987	797	1268	284.5	257	297	8.84601	8.60653	21.6526	2.98826	3.07783	3.51194
GYG2	-1.85572	5.21935	1.96998e-06	1.94203e-05	1587	1846	1046	410	340.5	288	13.4229	18.8123	16.8563	4.06406	3.84829	3.21383
ABCC5	-1.85539	7.34117	1.78058e-05	0.000140943	12501	9257.5	1985	1770.5	1380	1383	108.377	96.4804	24.5817	19.5185	15.3659	15.7761
GM2A	-1.85421	3.93409	3.36211e-05	0.000247701	999	907.5	230	162	87	177	65.0602	71.2091	28.5389	12.3643	7.57094	15.2084
GPSM2	-1.85395	6.66043	4.18167e-06	3.82833e-05	6094.5	5435.5	2006.5	778.5	739	1290	79.1609	85.0651	49.656	11.8505	12.8262	22.1066
TG	-1.85362	1.5861	0.000567526	0.00296832	177.5	167	51	16.5	36.5	26.5	0.679032	0.769746	0.371725	0.0739745	0.18658	0.133751
SH3GL2	-1.85227	2.77057	0.000105233	0.000683612	412	370	127	94.5	49	46.5	5.7924	6.26762	3.40193	1.55704	0.920532	0.862531
COL5A1	-1.85175	9.32481	2.06981e-05	0.00016167	27644	26089.5	20450.5	6199	6639.5	5028.5	121.699	138.386	171.534	31.9826	39.0573	29.2069
QPCT	-1.85035	3.26714	2.1286e-05	0.000165278	609	386	233.5	87	83	96	14.6366	11.1776	10.6922	2.45046	2.66551	3.04406
SNAPC5	-1.84844	5.41821	5.02399e-07	5.61868e-06	2102.5	2324	1004.5	466	358.5	373.5	56.2694	74.9397	51.2208	14.616	12.8205	13.1882
CCDC62	-1.84228	3.88635	2.89149e-05	0.000216782	869.5	484.5	433	132.5	114.5	165	10.3489	7.23725	7.51133	1.92303	1.80243	2.56632
AMPD3	-1.84099	6.02894	0.00101515	0.00484207	5519	3887	536.5	319.5	1053	415.5	53.352	45.2551	9.42693	3.58649	14.1432	5.63054
LOC101801810	-1.84093	1.08565	0.00165106	0.00734151	93	95	58	18	8	31	0.788839	0.970886	0.937332	0.17893	0.0906726	0.346918
KIF17	-1.83989	3.14682	0.000494472	0.00263287	328	474	246	46.5	68.5	128.5	4.45835	7.7628	6.37083	0.74073	1.24415	2.30443
TRMT10A	-1.83964	4.71017	1.32881e-05	0.000108304	1408.5	847.5	822	226.5	270	233	27.5403	20.377	21.4391	3.79049	7.27224	5.69511
EPB41L5	-1.83677	5.20107	4.66486e-06	4.22809e-05	2521	2211	503.5	436	292.5	311.5	12.5927	13.3068	4.79188	2.55234	1.95233	2.05288
HMGB3	-1.83655	7.53626	3.09689e-05	0.000230607	8536.5	6540	6141.5	2037.5	1886.5	1309	162.392	149.9	222.597	45.4243	47.9537	32.8537
KIAA1107	-1.8349	3.57697	0.000639708	0.00329911	342	388	483.5	96	116.5	120	1.96997	2.69281	5.30629	0.648055	0.896688	0.91196
NIPSNAP3A	-1.83427	4.43488	3.11978e-06	2.98579e-05	1223.5	928	554	192	222	190.5	21.9434	20.0481	18.9463	4.03889	5.31263	4.51139
NT5C3B	-1.83381	4.62536	2.8299e-05	0.000212738	1127.5	815.5	840.5	285	188.5	224.5	18.5043	16.1258	26.2818	5.48161	4.1338	4.86109
TRAF5	-1.83224	2.01756	0.00116177	0.00544249	247	239.5	61	44	14	54	1.66452	1.94463	0.830783	0.368601	0.133723	0.509274
GRID1	-1.83188	1.29652	0.00201053	0.00865319	126.5	160	36.5	10.5	34.5	20	1.31011	1.99654	0.720231	0.127442	0.47744	0.27328
CLSTN3	-1.83136	3.29895	0.000244058	0.00141777	864.5	430.5	130	75	124	73	8.04297	4.82574	2.30439	0.817747	1.54154	0.896055
CENPW	-1.83124	3.1307	0.000113697	0.000731721	507.5	275	261.5	87.5	66.5	91	16.2509	10.61	15.9542	3.28364	2.84541	3.84453
ADAMTS10	-1.8308	3.61148	0.000100067	0.000654004	676	619.5	273	85.5	175.5	76.5	4.20437	4.64232	2.93154	0.623199	1.45852	0.627734
OSCP1	-1.82842	1.48746	0.00211717	0.00905936	140.5	81	92.5	18	16	42.5	5.08002	3.52869	6.37223	0.762725	0.773019	2.0274
LOC101798226	-1.82745	2.33725	0.000355245	0.00197805	179.5	258	147	52	52.5	36	5.53678	9.58854	8.63914	1.87976	2.16388	1.46506
MFAP2	-1.81972	4.8536	1.01656e-05	8.5086e-05	2098.5	1590	411.5	355.5	259.5	209	104.791	95.6644	39.1511	20.8046	17.3154	13.7696
LOC101801051	-1.81958	0.859499	0.000757526	0.00379889	96	105	30.5	14.5	18	16	16.379	21.5847	9.91463	2.89928	4.10365	3.60161
LOC101799641	-1.81765	5.50241	0.0017095	0.00753893	1158.5	958.5	2111.5	408.5	552.5	318.5	160.127	159.625	556.059	66.171	102.043	58.0816
IGF2BP1	-1.81676	4.74461	3.32013e-06	3.14945e-05	1291	1216	737	278.5	234.5	248.5	15.6806	17.7955	17.0555	3.96431	3.80593	3.9822
SNRPF	-1.81526	4.80706	0.000206805	0.00123103	1110	796	1067.5	227.5	341.5	219	120.402	104.031	220.617	28.92	49.4974	31.3412
DERA	-1.81175	3.98678	1.48239e-05	0.000119747	845.5	785.5	372.5	118	142.5	186	7.64897	8.56199	6.4206	1.25106	1.7226	2.22005
FAM49A	-1.80987	5.79714	1.81466e-06	1.80245e-05	3544.5	3289.5	871	476.5	489	614.5	55.2301	61.7258	18.1959	7.22345	8.10324	12.8078
XRCC5	-1.80983	3.99159	1.17208e-05	9.6799e-05	886.5	705.5	396	127.5	143.5	178	8.01988	7.68999	6.82566	1.35178	1.73469	2.12456
LOC101797716	-1.80762	2.45458	0.000196622	0.00117933	277	287	124	74	34	48	2.69497	3.36431	2.29856	0.843747	0.442012	0.616135
HEYL	-1.80672	1.03103	0.000551812	0.00289511	116.5	109.5	35.5	18.5	15.5	21.5	5.74745	6.50883	3.33686	1.06961	1.02179	1.39942
PHLDB2	-1.80639	6.76644	3.52181e-06	3.29866e-05	5894.5	5042	2709.5	929	966	1206	36.8446	38.4459	32.9842	6.36187	7.54667	10.0881
GADD45A	-1.80573	0.394419	0.00107233	0.005084	75.5	53.5	29	13	9	13	12.8814	10.9979	9.42703	2.59936	2.05182	2.92631
GPRC5B	-1.8055	6.18112	0.00128304	0.00593062	5660.5	5247	334.5	859.5	652.5	573	63.6112	71.0444	7.16202	11.3196	9.79807	8.4956
B4GALNT4	-1.80057	4.22507	1.78842e-05	0.000141469	1283.5	1091	259	177.5	160	196	10.3917	10.6428	3.99532	1.68421	1.73098	2.09367
TSPAN2	-1.79959	2.89489	9.79179e-05	0.00064245	359.5	305	213.5	71	68.5	71	5.70291	5.82957	6.45291	1.31996	1.45201	1.48599
KIFC3	-1.79851	3.80702	6.60323e-05	0.000454188	814	957	182.5	128	144.5	125	7.28155	10.3146	3.11044	1.34189	1.72722	1.47526
LOC101800701	-1.79776	3.30955	0.000411462	0.00225179	452	340.5	326.5	139	51	97	11.613	10.5406	15.9827	4.18532	1.75089	3.28806
DCBLD1	-1.79758	3.92096	0.000173431	0.00105579	888.5	875.5	267.5	189	61.5	187.5	9.80974	11.6465	5.62709	2.4455	0.907311	2.73125
CDH11	-1.79601	6.37047	0.000671014	0.0034306	6345	5859.5	469.5	843.5	704	833	59.6863	66.5182	8.42166	9.39886	8.91588	10.381
PCYT1B	-1.79476	1.90011	0.000970193	0.0046653	143.5	149	121	50.5	31.5	24	3.92002	4.86092	6.63176	1.62273	1.15409	0.780072
METTL20	-1.79469	1.69017	0.000354601	0.00197539	184	137	77	24.5	37	28	4.08366	3.66346	3.25598	0.637241	1.09727	0.819878
GPR176	-1.79436	3.31519	5.03156e-05	0.000356251	642	557	159.5	90	105	87.5	11.7228	12.2543	5.54902	1.92594	2.56192	2.10797
SLC24A5	-1.79433	4.01468	0.000717868	0.00363551	544	421.5	664.5	133.5	165.5	161.5	11.2787	10.5293	26.2492	3.24375	4.585	4.41767
KIAA1731	-1.79271	4.10292	9.43134e-06	7.95033e-05	992	870.5	364	167.5	124.5	201	5.57244	6.08433	3.76409	1.06835	0.905406	1.41132
PTK7	-1.78767	6.23963	0.00159452	0.00712496	5589.5	5676	353	658	593.5	924.5	61.156	74.8252	7.3587	8.43719	8.67696	13.3454
GAS2L3	-1.78568	2.80909	0.000231684	0.00135724	454	389.5	109.5	67.5	43	89.5	2.98697	3.08761	1.37262	0.520458	0.378029	0.917471
LOC101793427	-1.78465	3.18525	0.00140743	0.00641272	396.5	191	360	74	101.5	84	4.50366	2.61394	7.79086	0.985054	1.54053	1.25881
RAB26	-1.78438	4.35697	7.19583e-05	0.000490096	874.5	703	697.5	170	182.5	235.5	13.0867	12.6755	19.8873	2.98145	3.64935	4.64968
LOC101803099	-1.78398	7.38728	6.00597e-05	0.000417238	7122	6005.5	5613.5	1639	1886	1305	144.014	146.316	216.27	38.8408	50.9595	34.8156
ZNRF2	-1.78225	6.05869	8.75548e-07	9.21588e-06	3521.5	3687.5	1406.5	705.5	545	684	20.4825	25.842	15.5867	4.80904	4.23577	5.24894
TSHZ2	-1.78212	4.20331	0.000673941	0.0034396	608.5	569.5	720.5	134.5	244	147	5.58377	6.06202	12.8641	1.41342	2.96392	1.74046
LOC101805313	-1.78131	0.824542	0.000800929	0.00397937	85.5	93.5	36.5	18.5	17.5	12.5	3.12242	4.11411	2.53968	0.791777	0.853973	0.602276
SKAP1	-1.78113	4.73515	1.23244e-05	0.000101052	1188.5	1093	808.5	268.5	228.5	273.5	35.7511	39.6141	46.3372	9.46543	9.18453	10.8544
LOC101802708	-1.77852	3.3371	3.35456e-05	0.000247399	598.5	465.5	225.5	85.5	104	99.5	5.71094	5.35184	4.09969	0.956128	1.32604	1.25264
LOC101802281	-1.7761	2.63977	0.00133983	0.00614976	313	242	179	75.5	81	22.5	4.82053	4.49061	5.25247	1.36271	1.66693	0.457186
TNFSF13B	-1.77345	0.77774	0.00213255	0.00910865	73.5	51	58.5	17	14.5	16	1.5822	1.53854	2.73591	0.439676	0.456721	0.508795
PRELID2	-1.77231	4.75522	8.94417e-05	0.000592765	1208	787.5	958.5	302.5	211.5	274	17.4244	13.8694	18.1482	5.16871	4.10122	5.52503
HIC2	-1.77138	4.25366	7.80236e-05	0.000525506	720.5	722.5	651.5	183.5	192.5	176.5	8.07443	9.71487	14.335	2.33059	2.97286	2.62645
PTMS	-1.77094	5.19432	3.54743e-06	3.31605e-05	1987.5	1386	1030.5	356.5	363	343.5	199.713	167.804	197.291	41.9822	48.7402	45.5394
PRICKLE2	-1.76977	3.19623	0.000703333	0.00357109	728	497.5	100	55.5	112.5	92.5	6.59144	5.42727	1.72508	0.588909	1.36108	1.10497
OLFM2	-1.76552	0.971365	0.00144704	0.00655524	72	110	46.5	13.5	18	22.5	1.78816	3.29158	2.20032	0.392928	0.597346	0.737251
REPS2	-1.76047	4.92954	5.24073e-06	4.7137e-05	1366.5	1447	828.5	316.5	259.5	316	12.2473	15.6257	14.1476	3.32438	3.10777	3.73661
LUZP1	-1.75755	5.63568	0.00041315	0.00225684	1557	1496	1983.5	355.5	566.5	520.5	11.2044	13.0137	27.5429	3.01901	5.28756	4.93013
LOC101792727	-1.75664	2.96847	0.000377428	0.00208974	599.5	399	102.5	87	48	93	2.4515	1.9576	0.799368	0.412153	0.263821	0.496555
PTH1R	-1.75476	2.85386	0.00105628	0.00501796	349.5	265.5	218	72.5	32	106.5	2.11625	1.93698	2.515	0.514475	0.258911	0.850805
GMDS	-1.75293	3.86527	2.77724e-05	0.000209459	782	564	402.5	151.5	134.5	140.5	21.4726	18.6593	21.0573	4.87524	4.93492	5.08995
FRZB	-1.75067	4.84476	4.37292e-06	3.99413e-05	1760.5	1456.5	564	283.5	229	332.5	29.4538	29.3599	17.9781	5.55858	5.11943	7.33934
COL9A2	-1.75	3.29497	0.00177861	0.00782031	411.5	508	254	42	65.5	175.5	7.64601	11.3728	8.99206	0.914578	1.62625	4.30232
OBFC1	-1.74554	2.64256	0.000258077	0.00149041	490	267.5	98.5	59	62.5	59.5	6.03664	4.15095	2.41018	0.91585	1.07962	1.01284
COL19A1	-1.74535	5.58823	3.43081e-06	3.22851e-05	2528.5	2587.5	1032.5	396	425	591.5	22.1053	27.2555	17.1983	4.05728	4.96482	6.82258
ARHGAP27	-1.74526	2.62007	0.000342588	0.0019157	399.5	221.5	147.5	58	41.5	79.5	4.81133	3.21412	3.38455	0.818621	0.667848	1.26321
DONSON	-1.74096	4.43442	2.26679e-05	0.000174402	1092.5	828.5	626	262	209	170	21.0148	19.2015	22.9423	5.90623	5.37193	4.31432
TRIM14	-1.73751	1.63244	0.000655486	0.00335848	203.5	122.5	65	29.5	21	38.5	4.23254	3.06982	2.57579	0.71906	0.58363	1.05647
DLG2	-1.73427	5.29198	4.44921e-05	0.000318649	2853.5	2390.5	418	433.5	338	394	18.4332	18.606	5.14471	3.28185	2.91757	3.358
GLT8D2	-1.73355	4.91604	1.42957e-05	0.000115876	1956	1804.5	425.5	297	268.5	329	36.6614	40.691	15.3117	6.51428	6.69879	8.28034
ITGA6	-1.73116	8.33485	0.000402514	0.00220999	23143.5	21724.5	2741.5	2986.5	3594.5	2987	168.108	181.557	33.5934	24.3493	34.9528	27.2076
MXRA5	-1.7311	8.64259	0.000735861	0.00370756	32033.5	25231	2892.5	3489.5	3829	4531	114.296	108.468	19.6635	14.5914	18.2555	21.3296
AOX1	-1.7292	5.00887	3.95035e-05	0.00028657	1647.5	2186	498.5	228.5	334.5	385	9.11831	14.5382	5.29584	1.45115	2.46755	2.74902
LOC101796273	-1.7292	1.85856	0.000644051	0.00330994	250	192	49.5	33	37	34.5	27.4816	25.4297	10.3673	4.2513	5.43481	5.00358
PDDC1	-1.72566	3.10876	0.000128769	0.000816734	394.5	396	231	80	81.5	92.5	9.33745	11.2932	10.4173	2.2191	2.57763	2.88857
LOC101800663	-1.72513	5.88547	9.09302e-06	7.6981e-05	4117.5	3351	811.5	576.5	508.5	677.5	89.5031	87.7644	33.6088	14.6862	14.7699	19.43
HN1	-1.72452	6.86774	0.000350926	0.0019577	4345.5	3537	4360	911.5	1362.5	1182	103.508	101.427	203.205	25.4869	44.5404	38.1195
GLOD4	-1.72415	4.9083	8.375e-06	7.17771e-05	1421.5	1298	834.5	307	284	303.5	25.8985	28.4933	28.9677	6.555	6.91397	7.29536
ARHGAP28	-1.72234	5.59836	0.00103759	0.00493911	3664	3288.5	316.5	750.5	356.5	363	25.3183	26.7891	4.08208	5.94604	3.22469	3.24201
LOC101791800	-1.72096	4.60384	0.00176664	0.00778121	733.5	585.5	1035.5	180.5	307.5	230	25.1076	24.1475	67.533	7.24084	14.0647	10.3871
FAM189B	-1.71806	3.12369	0.000108763	0.000703057	448	367.5	229.5	83.5	85.5	89	7.44576	7.35915	7.26732	1.62639	1.89879	1.95156
SORCS2	-1.71669	5.03906	1.13601e-05	9.4149e-05	2170.5	1776.5	527.5	366.5	234.5	387.5	18.9071	18.6561	8.44388	3.80584	2.61428	4.7191
UBC	-1.71378	8.34448	0.000336047	0.00188358	13374.5	10057.5	11540.5	3413	2257	4132.5	482.513	437.181	800.004	144.303	108.804	205.587
DPCD	-1.71343	4.53968	0.000512538	0.00271804	929.5	628	874	171.5	258.5	260	35.2822	28.7214	63.209	7.62917	13.1114	13.0209
RPL13	-1.71172	9.99714	0.00144761	0.00655533	32583.5	26156	42135.5	7927.5	10992	11575.5	2092.88	2024.22	5156.51	596.746	943.42	980.951
FIBIN	-1.71163	6.90835	0.000304098	0.00172166	5011	4189	4027.5	1873	701	1105	124.545	125.445	190.721	54.5565	23.281	36.2347
MYO9A	-1.70333	6.40194	5.34483e-06	4.78926e-05	5106	4372.5	1619.5	992.5	651	924.5	18.286	18.8672	11.0505	4.16558	3.11531	4.36824
FGD3	-1.70326	6.07853	8.14197e-06	7.0034e-05	4406.5	3758	1056	748	515	785	41.1014	42.2337	18.7667	8.17656	6.41876	9.66035
LOC101795933	-1.70277	2.70935	0.000169242	0.00103401	352	332	138.5	78	52	66	3.31817	3.8621	2.5403	0.855643	0.698814	0.813598
BMPER	-1.70073	3.66124	0.000149611	0.000929459	728	662.5	245.5	193	74.5	118.5	6.77881	7.43271	4.35546	2.10613	0.926956	1.4558
MCC	-1.70053	5.08594	1.70021e-05	0.000135489	2387	1704.5	545	294.5	287.5	440	19.5093	16.7852	8.48685	2.82086	3.13985	4.74463
CARD9	-1.7003	1.8618	0.000653094	0.00335058	234.5	184	58.5	48	32	27.5	3.70893	3.36804	1.51753	0.931158	0.582174	0.529731
LOC101790283	-1.69653	5.26732	5.55717e-06	4.93831e-05	2183.5	1698.5	913	351.5	333.5	477.5	8.35305	7.82883	6.65461	1.57588	1.70478	2.41005
MPPED2	-1.69609	4.03619	9.26821e-05	0.000610471	1179.5	913	208.5	166	151	177.5	33.6585	31.4524	11.2732	5.33291	5.53105	6.72481
LOC101792392	-1.69061	3.48138	8.51188e-05	0.000566978	515	510.5	296	112.5	121.5	102	12.0935	14.4437	13.2433	3.09601	3.81242	3.16012
LOC101791447	-1.69045	6.04694	0.00124951	0.0057983	1819.5	1627.5	2845	764.5	588.5	665	20.4541	22.0439	60.9355	10.0719	8.84007	9.86302
ADAM19	-1.69009	5.66042	0.000212914	0.00126357	3527	3071.5	582.5	465	303.5	769	27.8605	29.233	8.76677	4.3047	3.20349	8.01438
LOC101797138	-1.68878	4.12892	2.74635e-05	0.000207381	944	752	437.5	188.5	141	202	33.3075	33.154	29.518	7.62409	6.74706	9.73557
DNAH3	-1.68665	2.97684	0.000399506	0.0021945	460	322.5	187.5	100.5	44	95	1.12143	0.947293	0.870917	0.287136	0.143334	0.305562
RAP2B	-1.68551	3.37062	0.000574955	0.00299921	410	332.5	362	105	95.5	112.5	21.2512	20.765	35.7495	6.37817	6.61431	7.69331
TMEM154	-1.68382	2.28543	0.000527044	0.00278386	248.5	249.5	104.5	70	34	43.5	1.78048	2.15388	1.42655	0.587781	0.325515	0.411207
LOC101791883	-1.68158	2.17815	0.000827112	0.00409053	212	199.5	119	68.5	30.5	38.5	12.0151	13.623	12.8498	4.54974	2.30978	2.87879
MED6	-1.68148	6.02554	1.43288e-05	0.000116065	3198.5	2540.5	1867	650.5	782	548.5	55.8213	53.421	62.0809	13.3048	18.2365	12.6296
MICALL1	-1.68106	6.75087	0.000278534	0.00159529	5891	5473.5	2305	526	1049	1667.5	44.8785	50.2405	33.4565	4.69614	10.6784	16.76
CEP152	-1.67761	4.68429	0.00100532	0.00480489	1025	826.5	899.5	136	375.5	259	5.97628	5.61273	9.65947	0.898332	2.82802	1.92598
SMARCC1	-1.67683	8.33563	0.000964307	0.00464267	10671.5	8880	12794.5	4055	2885	3022	70.2632	70.4583	162.17	31.2819	25.4371	26.2212
NECAB3	-1.67664	4.13798	4.71742e-05	0.000336226	922	1006	336	247	150	145	25.0855	32.9783	17.4177	7.87579	5.45335	5.20498
POC5	-1.67412	3.32646	0.000144682	0.000903115	590	431	229	82	92	129.5	11.0315	9.70958	8.15792	1.79682	2.29854	3.19458
KIF5C	-1.67275	1.68811	0.000685252	0.00348979	209.5	125.5	68	31.5	29.5	35	1.60308	1.15706	0.991383	0.282481	0.301631	0.353346
PPAT	-1.67215	4.61257	1.1358e-05	9.4149e-05	1486	1252.5	458	286.5	208	257.5	22.8644	23.2198	13.4267	5.16622	4.27648	5.22732
CTNNA2	-1.6719	3.31611	0.00040793	0.00223453	582	601.5	150	82	76	144	5.31656	6.62037	2.61071	0.877864	0.927688	1.73552
PARVB	-1.67156	4.24546	3.39961e-05	0.000249841	1213	865	378.5	242	134	209	33.6136	29.136	18.7043	7.89813	4.87666	7.70107
APBA2	-1.67082	4.15445	8.0929e-05	0.00054182	1235.5	927	267	181	135.5	228.5	13.8889	12.4597	5.66557	2.37724	2.02913	3.37859
RAP2A	-1.67077	3.77098	9.1398e-05	0.000603671	953	675	217.5	173	105.5	141.5	20.0118	17.0785	8.7048	4.28346	2.97614	4.08383
LOC101799748	-1.66913	3.06961	0.00157884	0.00706827	612.5	518.5	74	65	101.5	86	18.0602	18.3185	3.6453	1.96952	4.22723	3.25767
RFX5	-1.66803	2.1589	0.000616005	0.003188	244	186.5	107.5	41	57	35.5	15.6418	14.4051	13.13	3.08026	4.88262	3.00252
NIPAL4	-1.66703	3.6802	0.000186586	0.00112485	800	528.5	286	98.5	104	187.5	6.2027	4.93714	4.22491	0.895021	1.07747	1.91802
HUNK	-1.66694	3.52787	0.000215551	0.00127602	747.5	540.5	216.5	158.5	66	132	10.8878	9.48557	6.00823	2.7056	1.28456	2.53666
LOC101798619	-1.66533	3.35679	0.000256062	0.0014824	485.5	676.5	170	99	122.5	90	8.20217	13.7704	5.47204	1.96011	2.76539	2.00605
COTL1	-1.66529	6.98983	0.000147056	0.000915512	7183.5	4502	3481.5	888.5	1789	1183.5	144.9	109.415	133.801	21.0037	48.2195	31.4963
GPX7	-1.66355	3.69478	0.000374082	0.00207511	734.5	609.5	281.5	103.5	203	85	16.2135	16.2105	11.8392	2.6775	5.98771	2.4755
C1QTNF4	-1.66325	4.58056	0.00115567	0.00542249	1986	1382	179.5	173.5	288	265.5	44.4989	37.3094	7.66293	4.55592	8.62271	7.84865
KIAA2022	-1.66286	2.84579	0.00225676	0.00957684	571.5	399	64	109	49.5	63	4.06012	3.41535	0.866289	0.907518	0.469903	0.590505
ALDH18A1	-1.66234	4.31379	0.00213616	0.00911749	1314	1488	119.5	166	216	224	16.8272	22.9593	2.91572	2.49133	3.69617	3.78465
KHDRBS1	-1.66182	6.56057	1.71955e-05	0.000136846	6100.5	5059.5	1541	1037.5	1085.5	787.5	152.783	152.671	73.5314	30.4512	36.3263	26.0208
XRCC4	-1.65885	3.14084	0.000139338	0.000874843	480.5	396.5	205	98.5	90	81.5	9.7102	9.65422	7.89312	2.3328	2.43029	2.17296
EPHX1	-1.65769	5.37038	6.01645e-06	5.31446e-05	2723.5	1942	773	525	360	401	37.6762	31.9354	20.2177	8.48909	6.56153	7.36549
LGALS8	-1.65355	5.95886	3.08668e-05	0.000230137	4726.5	2520	1109.5	526	517.5	876	76.4219	49.0928	34.1795	9.96713	11.271	18.822
SLC29A3	-1.65311	1.63943	0.000868326	0.00425692	162.5	173.5	55.5	34	33	26.5	1.98109	2.54852	1.28915	0.485775	0.537582	0.426242
EVC	-1.65271	3.83929	0.000817634	0.00404705	479	505	510	186.5	103	156.5	4.79703	6.09352	9.73123	2.18888	1.37834	2.06781
HCLS1	-1.64952	3.45965	0.000147501	0.000917319	540.5	451	298.5	125	91.5	124	4.93883	4.96529	5.19677	1.33858	1.1172	1.49489
SLC25A1	-1.64928	2.9526	0.000268233	0.00154303	361.5	378.5	187.5	71	72	94	12.3354	15.5615	12.1901	2.8393	3.28292	4.23189
MMP11	-1.64904	2.24754	0.000877637	0.00429534	377	182	76	50	53	41	7.15514	4.16186	2.74822	1.11212	1.34411	1.02665
RWDD3	-1.6478	3.18524	0.000304725	0.00172439	465.5	367.5	240.5	73	110	94.5	20.3318	19.3399	20.0139	3.73668	6.41993	5.44563
GNPTG	-1.64639	5.72255	0.000641918	0.00330473	1875	1299	2092.5	570.5	496.5	576.5	47.0301	39.2575	100	16.7701	16.6408	19.078
POSTN	-1.64565	10.492	0.000138518	0.00087016	94876	70566.5	25636.5	13619	20285	10606.5	807.286	723.194	411.01	138.349	235.197	121.019
FEN1	-1.64403	4.71888	2.4068e-05	0.000184384	1467.5	1365.5	527	315.5	304.5	199.5	26.2978	29.4831	17.9934	6.62593	7.29138	4.71677
SCD5	-1.64292	4.25379	0.000280483	0.00160334	896.5	596	617.5	273	177	148.5	13.6989	10.9975	18.0179	4.88182	3.60164	3.0005
FAM183A	-1.64166	1.41696	0.00202003	0.00868773	151	84	73	21.5	32.5	26	4.79308	3.2126	4.4149	0.799802	1.37849	1.08886
LOC101798936	-1.63908	3.23967	0.000236443	0.00137828	501	424.5	223.5	88.5	75	128.5	17.6851	18.0546	15.0317	3.66116	3.53763	5.98457
ATN1	-1.63895	4.31274	0.000106429	0.000690242	1103	1144.5	345	209	131.5	279.5	14.1639	17.7077	8.44086	3.14528	2.25639	4.73532
LOC101796832	-1.63506	6.09637	0.00107404	0.00509007	2123.5	1723	2798	798	607.5	743.5	33.8664	33.1087	85.0208	14.9151	12.9463	15.6444
CEP68	-1.63485	4.08672	4.20127e-05	0.000302912	828	871	384	174.5	155	199.5	8.75521	11.0967	7.7362	2.16241	2.19002	2.78317
FAM171B	-1.63472	3.62925	0.000295103	0.00167556	521	538	352.5	149	83.5	155	4.73818	5.89516	6.10792	1.58806	1.01471	1.8598
LOC101799935	-1.63265	3.68745	0.000142812	0.000894281	612.5	616	316	170.5	137	96	9.7684	11.8369	9.60206	3.18675	2.91957	2.01999
SH3BP2	-1.63053	3.6789	9.83741e-05	0.000645085	843	659.5	204.5	140.5	130.5	128	7.91253	7.38941	3.76843	1.52974	1.59606	1.57014
CTSK	-1.62923	4.72828	3.04553e-05	0.000227398	1619.5	1431	448	240.5	260.5	325.5	23.6732	25.2032	12.4771	4.12	5.07844	6.26786
FAM105A	-1.62917	3.49993	0.000101665	0.000664083	649	579.5	217.5	125	94	134.5	6.07105	6.86526	2.90752	1.28248	1.17168	1.62318
SERTAD4	-1.62849	5.39357	2.42773e-05	0.000185697	2467.5	2424.5	682.5	364.5	405	542.5	21.5433	25.5045	11.3532	3.72957	4.72488	6.24906
PDGFD	-1.62739	7.43034	0.000215099	0.0012742	7512.5	7153	5011.5	1635	2459.5	1284.5	94.9805	108.963	120.72	24.2256	41.5507	21.4262
NCL	-1.62572	10.1824	0.00235333	0.00993665	32377	30842	48071.5	13683.5	11379	11623.5	463.349	531.807	1310.75	229.496	217.599	219.467
RGL1	-1.62252	7.66682	2.59413e-05	0.000197401	12036.5	9608	4209	2552	1819.5	2070.5	93.0812	89.5229	62.0156	23.1286	18.8016	21.125
PRELP	-1.6217	6.68807	0.000749757	0.00376473	8087.5	6065.5	881	1509.5	771.5	1009.5	249.464	225.423	51.7761	54.5673	31.7987	41.0828
LOC101801732	-1.62093	4.20222	0.000970812	0.00466638	758	566	634.5	119.5	205.5	246.5	27.0486	24.335	43.1387	4.99746	9.79868	11.6052
SLC6A13	-1.61981	1.36274	0.00127835	0.00591124	139.5	139	44	25	26	27	1.55539	1.86733	0.934714	0.326672	0.387365	0.397182
MCPH1	-1.61714	3.12722	0.000185274	0.00111808	469.5	396	200	99.5	85	89	6.20908	6.30996	5.03944	1.54213	1.50207	1.55289
DCLK2	-1.61634	4.60082	0.000214088	0.00126927	1140	911	711	172.5	327.5	255	10.4168	10.0297	12.3782	1.84724	3.99872	3.07418
DNAI1	-1.6131	2.7813	0.00159242	0.00711828	388.5	292.5	157.5	43	111.5	56.5	6.10969	5.54235	4.71921	0.792507	2.34306	1.1723
RAPSN	-1.61208	6.31511	4.14993e-05	0.000299759	4515	3873	1662.5	629	1116	747	96.6051	99.8457	67.7742	15.7725	31.9071	21.0874
LOC101803119	-1.60926	7.47013	0.000403075	0.00221204	8414.5	7302	4887.5	3157.5	1418.5	1164	91.0913	95.2423	100.808	40.0588	20.5191	16.625
LOC101799736	-1.60786	3.42821	0.00135129	0.00619758	413.5	378.5	358	141	131	68.5	2.43971	2.68832	3.99928	0.968867	1.02634	0.538439
GAMT	-1.60688	7.70159	6.70875e-05	0.000460909	10768.5	8035	5645.5	2495.5	1755.5	2395.5	403.148	362.439	402.691	109.49	87.8196	118.322
PRKCB	-1.60657	2.00389	0.000865874	0.00424667	250.5	170.5	80.5	50.5	42	32.5	4.15277	3.40561	2.54265	0.981134	0.930381	0.710844
OLFM1	-1.60449	3.93006	0.000219696	0.0012973	694.5	570	452.5	195.5	162	127	9.12573	9.02422	11.3285	3.01057	2.8444	2.20171
CEP19	-1.60049	2.76691	0.00169021	0.00747897	322.5	242.5	200.5	46.5	66.5	99.5	7.63305	6.57332	8.96559	1.31843	2.11749	2.96853
TRIM62	-1.59943	2.3318	0.00135694	0.00621863	283	168	135	39.5	53	64	6.56088	4.69272	5.96307	1.0732	1.64185	1.95756
DSTN	-1.59629	8.47154	0.000137058	0.000861901	16427	13297	10474	4067.5	3971	3309	315.611	307.813	383.412	91.5855	101.947	83.8784
PHC1	-1.59211	6.11128	8.48224e-06	7.26434e-05	3670.5	3203.5	1589.5	738	700	772.5	14.2142	14.9473	11.8731	3.38223	3.64549	3.99764
NPM1	-1.58901	10.4137	0.00129401	0.00597429	48099	38767.5	51079.5	17525.5	12009	14514.5	1247.53	1211.49	2524.19	532.71	416.2	496.68
NDOR1	-1.58755	5.2133	0.000265392	0.00152817	1577	1137	1251.5	351	467.5	362.5	23.421	20.555	35.6648	6.05382	9.3495	7.11116
PDGFC	-1.58743	5.07329	7.74415e-05	0.000522023	1545	2006	660	269	331.5	470	20.0282	31.3316	16.3011	4.08668	5.74218	8.03841
FAM110B	-1.58735	5.83889	0.00017488	0.00106296	3155.5	2604	1290.5	1056.5	336	485.5	34.2618	34.0661	26.6969	13.4437	4.87486	6.95491
USP6NL	-1.58729	5.87469	4.03423e-05	0.000292117	2677.5	3347.5	1227	912	468.5	527	18.3189	27.6297	16.0036	7.16812	4.28652	4.67708
KLHL4	-1.58715	3.43129	0.00142984	0.00649726	862.5	559	107.5	133.5	78	133.5	11.9739	9.4943	2.99999	2.3355	1.66324	2.55547
AKAP17A	-1.58657	6.26874	0.00127653	0.00590515	2477.5	2092.5	3016	686	943	828	19.3325	19.6734	44.8401	6.27344	9.83259	8.52444
DUT	-1.58502	5.56076	9.92206e-05	0.000649914	2208.5	1473	1506.5	537	455	525.5	60.1381	48.3275	78.1594	17.1369	16.5556	18.8793
LOC101793864	-1.58309	2.22318	0.00145152	0.00656798	252	213	102	33	64.5	48	2.53754	2.58423	1.95692	0.389432	0.867866	0.637695
LOC101800048	-1.58186	2.4945	0.000948769	0.00458094	378.5	219.5	113	44.5	64	68.5	4.83954	3.38152	2.75282	0.666814	1.09345	1.15555
GMPPB	-1.58155	4.60224	0.000180924	0.00109575	1250	853.5	688	265	327.5	184	63.2883	52.0663	66.3685	15.7241	22.1567	12.2911
DAP	-1.58045	4.63967	0.000417544	0.00227663	1440	1227.5	491	408	117	290.5	74.6385	76.6587	48.4889	24.7837	8.1034	19.8658
SPATS2L	-1.57971	5.65867	2.86638e-05	0.000215072	2661.5	2252	1200	414	545.5	654	32.8012	33.4403	28.1776	5.97956	8.99542	10.6419
MCM9	-1.57969	3.50208	0.000762027	0.00381175	754	662.5	135.5	114	90	158	5.93882	6.28715	2.03343	1.0523	0.947223	1.6419
FGFR3	-1.57803	2.92011	0.000869375	0.0042603	367.5	494.5	115.5	78.5	66.5	96	5.198	8.42723	3.11259	1.30123	1.25684	1.79147
FSBP	-1.57694	3.25317	0.000542509	0.00285646	459	373.5	261.5	120.5	113.5	71.5	8.04921	7.89171	8.73721	2.47648	2.65961	1.65427
SH3PXD2A	-1.57455	7.29643	0.000219639	0.0012973	7133.5	6056	4576.5	2091	1124	1910.5	40.7207	41.5363	51.8638	14.0999	8.62888	14.5219
SH3GL1	-1.57419	5.03297	1.60901e-05	0.000128917	1910.5	1551	665.5	408	292.5	360.5	57.9126	56.472	38.8762	14.1705	11.6231	14.264
LOC101804258	-1.57384	4.30996	0.000122936	0.000783392	855	1074.5	452.5	286	155.5	204	9.52333	14.4201	9.60288	3.73332	2.31438	2.99787
RAB30	-1.57297	5.33248	0.000913609	0.00444022	1347	1173	1515	560.5	415.5	334.5	31.8133	33.3794	68.1733	15.514	13.1127	10.4231
EPHB2	-1.56997	5.66891	0.000374783	0.00207802	2020.5	1939.5	1591	885	413.5	377	15.6768	18.1313	23.5196	8.04727	4.28702	3.85923
HS6ST2	-1.56979	4.331	0.000480272	0.00256536	1515	935	288	290.5	115.5	251.5	34.1793	25.4157	12.3795	7.68074	3.48188	7.48599
LOC101800195	-1.56728	3.31268	0.000418523	0.00228036	537	426.5	232.5	88.5	88.5	141	5.93757	5.25295	3.98257	1.17023	1.35239	1.96009
SNAI2	-1.56641	5.59558	5.45373e-05	0.000382701	2311	1846.5	1366	638	390.5	550.5	35.998	34.6551	40.5405	11.6468	8.12794	11.3135
NLN	-1.56566	3.88478	0.00130717	0.00602525	555.5	542	480	104	151.5	217	7.3583	8.65032	12.1142	1.61448	2.68156	3.79239
PMF1	-1.56465	5.70948	0.000328036	0.00184306	1991.5	1684	1803.5	690.5	419	601.5	35.2255	35.8887	60.7789	14.3135	9.90311	14.0369
LOC101805204	-1.56226	5.52467	0.000173715	0.00105697	1627	1790.5	1493.5	587	417.5	498.5	24.6063	32.6267	43.0353	10.4041	8.43717	9.94683
TGS1	-1.56073	5.26537	0.0022274	0.00946243	1060.5	1010	1572.5	470	422	361	12.5551	14.4069	35.4699	6.52097	6.67578	5.63866
RASSF2	-1.55965	5.17921	2.09365e-05	0.000162993	2317.5	1511.5	747	425.5	332	423	28.9057	21.1927	16.5623	5.8029	5.16248	6.49441
MAPK11	-1.55766	3.49333	0.000859226	0.00421932	842	588.5	128.5	151.5	121	93	16.8905	14.2239	4.91128	3.56164	3.24338	2.46136
FRMD4A	-1.55685	5.86482	0.000972743	0.00466996	4102.5	3844	440	704	484	718.5	35.9406	40.0035	7.85525	7.26689	5.63656	8.43776
PCDH12	-1.55483	4.58324	0.000305898	0.00172854	1880.5	1215	267.5	296.5	237.5	248.5	11.8738	9.24344	3.21812	2.19406	2.00384	2.07016
LOC101790248	-1.55444	7.06295	0.000170552	0.00104148	6594.5	4644.5	3895	1747.5	1447.5	1189	304.718	260.462	196.578	53.5354	88.7173	41.3683
LIMA1	-1.55376	6.24245	2.42391e-05	0.000185524	5080.5	3559.5	1298.5	950	777.5	752.5	59.4383	50.1751	29.1622	13.1234	12.1546	11.8813
PRTFDC1	-1.55336	2.64982	0.000694159	0.00353059	339	328.5	117.5	70	53	79.5	15.4741	15.6024	10.2189	3.74464	3.23268	4.1347
KIAA1143	-1.55145	6.26699	0.000221442	0.00130696	3458	2820.5	2299.5	698.5	652	1159	31.757	31.209	40.2354	7.51774	8.00098	14.0429
RABL6	-1.54686	6.89024	0.00130862	0.00602525	3883	3441.5	4464	1367	1246	1278	44.2279	47.2298	96.8753	18.2475	18.9639	19.2052
DPH5	-1.54686	5.18471	6.63213e-05	0.000455911	2035	1342.5	930	399.5	298.5	494	71.8347	57.0983	62.5479	16.5269	14.0797	23.0068
RARS2	-1.54232	2.47415	0.000842449	0.00415247	317	237	120.5	54.5	53.5	71	4.98048	4.48641	3.60711	1.00349	1.12317	1.47174
LOC101794049	-1.54208	6.69212	0.000427161	0.00231944	4539.5	5179.5	2498.5	902.5	1696.5	755	46.9004	64.754	50.078	10.8271	23.494	10.2529
FLVCR2	-1.54202	3.37479	0.00153077	0.00687652	669.5	492.5	178	192	59	94	7.98671	7.07885	4.04573	2.68426	0.940481	1.47947
ETS1	-1.5408	6.67847	7.0744e-05	0.000483941	4913	4226.5	2722.5	1348	1012.5	1024.5	30.9798	32.1109	32.7085	9.96158	8.53116	8.52323
ALYREF	-1.54067	4.85993	9.12333e-05	0.000602947	1405	1195	766	308	378.5	262	36.9382	37.8536	38.3697	9.48979	13.2968	9.08785
LOC101797565	-1.53858	8.10204	0.000121915	0.000777438	14236.5	10644.5	7223	3588	2828.5	2673	292.572	263.569	282.818	86.4147	77.6723	72.475
POLR1B	-1.53654	4.93894	4.66442e-05	0.000332851	1489.5	1604	653	358	264.5	388.5	12.2319	15.8707	10.2171	3.44542	2.90242	4.20925
ETV4	-1.53201	3.13674	0.000936808	0.00453245	421	461	185	92.5	127.5	66	5.15942	6.8147	4.31967	1.32852	2.09025	1.06714
NARFL	-1.53096	6.06053	2.09752e-05	0.000163187	3698	3017	1466.5	846	580.5	789	38.889	38.2274	29.3834	10.4264	8.15723	10.947
HN1L	-1.53026	5.5418	0.000145578	0.000907747	2171	1600.5	1396	416	519.5	592.5	25.4082	22.5689	31.1287	5.70577	8.12421	9.14878
RNF2	-1.52628	2.85275	0.000816412	0.0040427	370.5	327.5	164	61.5	82.5	90.5	4.46527	4.75565	3.72839	0.868642	1.3286	1.43902
GTSE1	-1.52618	4.29744	0.000102166	0.000666986	1005	868.5	467	199.5	239.5	206.5	13.211	13.7556	11.6963	3.0734	4.20684	3.58138
ATIC	-1.52605	7.11867	0.000212766	0.00126333	5847.5	5800	3942.5	1862.5	1177.5	1598	85.0211	101.607	109.217	31.7365	22.877	30.6544
ACTL6A	-1.52188	5.41044	3.18938e-05	0.000236748	2218	1724.5	1067.5	465	452.5	491	29.0397	27.204	26.6292	7.13492	7.91644	8.48149
MBD4	-1.52159	4.89594	0.00123197	0.00573041	971	917.5	1088	417.5	293.5	282.5	26.0082	29.6099	55.524	13.1055	10.5046	9.9832
LOC101799350	-1.52028	3.8676	0.000181242	0.00109711	899.5	687.5	268.5	146.5	159	175	8.83533	8.13643	5.02489	1.68642	2.08689	2.26788
SEMA6A	-1.51982	5.90528	0.000731465	0.00369171	4162.5	3647.5	585	1006	477	538.5	39.835	42.0577	10.6666	11.2827	6.09972	6.79918
LOC101789676	-1.51895	3.19515	0.000542921	0.00285735	405	445	220	98	106.5	96.5	6.93313	7.98568	4.93611	1.43154	2.3152	1.32076
ZNF281	-1.51877	4.71607	0.000218024	0.00128936	1626.5	1394	416	213.5	369	279	11.2407	11.6076	5.47763	1.72919	3.40758	2.54392
CHAF1B	-1.51796	3.90969	0.000140669	0.000881796	862	710	299.5	180.5	145.5	172.5	13.1776	13.2325	7.93077	2.76418	3.04305	3.40378
THBS3	-1.5153	5.70942	0.00164474	0.00731614	4226.5	2907	413	407.5	675	639	48.6821	40.3434	9.06355	5.50075	10.389	9.71067
ETAA1	-1.51222	5.59858	0.000278981	0.00159708	2072	1703	1494	453	454	702	19.4149	19.2265	26.6721	4.97451	5.68438	8.67848
ACTB	-1.50566	11.5467	0.000591317	0.00307641	124840	106215	92863.5	34945	35163	30057	2392.61	2455.09	3514.96	796.007	911.724	769.182
LOC101804415	-1.5051	5.48227	0.000696207	0.00353948	1532	1590	1505	715	380.5	419	22.1471	27.6945	41.4529	12.1135	7.3501	7.99157
NREP	-1.50087	8.47925	0.000145072	0.00090507	18339	16106	8280.5	3595.5	4199.5	4133.5	325.963	343.214	267.364	74.3709	100.204	97.3303
PITX3	-1.50041	7.24436	0.000232519	0.00136078	7599	6747.5	3627.5	2445	1453	1255	134.556	143.955	122.381	50.7377	34.3789	29.319
WWC2	-1.49696	5.32546	0.000176289	0.00107013	2728	2251	482.5	477.5	420	450	18.5529	18.2583	6.37174	3.76726	3.77812	4.09254
DHX33	-1.49277	5.83281	2.19602e-05	0.000169731	3176.5	2735	1150.5	626.5	589.5	701.5	30.1242	31.1871	18.8835	6.59761	7.07667	8.90013
LOC101801588	-1.491	3.90742	0.000680846	0.00347185	929	839	210	240	120	149.5	15.8998	17.3012	6.84787	4.81386	2.74434	3.3758
CHD5	-1.4899	4.85236	0.000958646	0.00462107	1014.5	1092.5	929.5	446	205.5	334	5.68377	7.37472	9.92189	2.92837	1.53843	2.46883
CMTM3	-1.48971	3.45811	0.00178138	0.00782667	597.5	747	123	160	107	103.5	25.158	37.8964	9.86742	7.89522	6.02009	5.74961
FAM207A	-1.48917	5.42579	0.00116136	0.00544249	1874	1322.5	1384.5	790	302.5	386	67.1647	57.1093	94.542	33.1822	14.487	18.2524
NCAPD2	-1.48904	5.68769	8.06338e-05	0.000540626	3457	2658.5	740.5	645.5	473	626.5	28.0169	25.9596	11.4342	6.13089	5.12228	6.69889
MEOX1	-1.48576	4.47358	0.000699435	0.00355436	852.5	878	669	235	181	333	20.3692	25.2763	30.4556	6.58043	5.77883	10.4975
UNC80	-1.48423	3.34164	0.000827936	0.00409118	510.5	640	150	125.5	102.5	113	1.45379	2.19597	0.813876	0.418848	0.390042	0.424566
NUDT5	-1.48155	4.7497	0.000199942	0.0011956	1367	966.5	729.5	385	256.5	274.5	42.197	35.9918	47.5735	13.2397	10.1357	10.5788
SPATS2	-1.47975	5.52419	0.000132869	0.000839132	2146	1646	1324.5	503	464	591	28.9533	26.757	34.0472	7.95322	8.36504	10.52
LOC101800079	-1.47949	7.80856	0.00205727	0.00883185	7605	6413.5	8212	2620.5	2628	2355	91.894	93.3733	189.059	37.1089	42.4321	37.5439
LOC101795246	-1.47906	3.10102	0.00125903	0.00583103	504.5	428.5	149.5	67.5	100.5	117.5	12.2509	12.5371	6.91683	1.92095	3.26101	3.76447
ZFP64	-1.47669	2.79892	0.00222667	0.00946243	385	324	139.5	50.5	107	72.5	4.42831	4.49016	3.05712	0.68073	1.64453	1.10021
C2CD2	-1.47619	6.29412	0.000204648	0.00122004	6154.5	3373	1093.5	804.5	912	938.5	32.9265	21.7425	11.1463	5.04412	6.51972	6.62442
HSD11B1L	-1.47578	4.10188	0.000721891	0.00365295	1167.5	805	269	132.5	178	265	25.4458	21.1395	11.1705	3.38439	5.18394	7.62017
LOC101804235	-1.47234	3.8644	0.000361273	0.00200783	785.5	803	249.5	208	148	140.5	9.79093	12.4675	9.00333	3.29893	2.73538	2.3373
PLEKHG5	-1.47215	3.37766	0.000827645	0.00409118	742.5	409.5	181.5	96.5	125	127	11.8072	7.84592	5.49905	1.79839	2.65608	2.66449
PCNA	-1.47141	7.16285	0.000193615	0.00116307	7911.5	5461	3519.5	1411	1688.5	1757.5	95.0716	79.0685	80.5811	19.8712	27.1128	27.8642
CTBP1	-1.46995	8.11526	0.000176421	0.00107013	14014.5	11830	6725	3615	2711	3173.5	167.532	170.836	158.198	50.3824	44.288	50.6698
SFRP2	-1.46962	4.96245	0.00020036	0.0011975	2051.5	1437	529.5	453.5	379.5	233.5	28.4638	24.0225	13.9974	7.37403	7.03581	4.27434
IFT74	-1.46882	6.00968	0.000740778	0.00372756	2432.5	2155.5	2123	738	918	532	27.6105	29.4787	45.9126	9.81711	13.9234	7.96697
PIBF1	-1.46863	3.673	0.000425933	0.00231549	678.5	500.5	312	175.5	138	121	8.92982	7.93663	7.82362	2.70692	2.4269	2.10106
PLXNB2	-1.46445	6.21792	0.00153843	0.00690306	5015.5	4894	577.5	904	824.5	817	21.5416	25.326	4.72581	4.55028	4.7319	4.62963
ADK	-1.46119	7.20317	0.000430195	0.00233484	10738	6751.5	2149.5	2313	1399.5	1389	251.434	190.476	95.8954	63.4719	43.7879	42.9104
GGCT	-1.46062	4.46404	0.00029394	0.00167033	978	897.5	599	222.5	271	256	20.5105	22.6783	23.9345	5.46856	7.59428	7.08332
RP2	-1.45975	5.57064	6.99655e-05	0.00047935	2778.5	2285	891	472.5	638.5	505	20.7283	20.539	12.6646	4.13107	6.36497	4.97056
CASC4	-1.45917	7.40558	0.000852659	0.00419055	7154	5319	5452	1830	1961.5	2005.5	82.0556	73.507	119.145	24.599	30.0627	30.3489
NOTUM	-1.45827	5.22933	0.000337673	0.0018918	1721.5	1740	903	272	443.5	554.5	14.751	17.964	14.7422	2.73142	5.07794	6.26866
CRYZL1	-1.45734	4.41823	0.000462947	0.00248971	924.5	763	635	251	257	222	10.6524	10.5927	13.9404	3.38938	3.9569	3.37485
INSIG1	-1.45611	4.36747	0.000213525	0.00126656	1129	1043.5	388	308.5	177.5	226.5	12.1577	13.5391	7.96069	3.89332	2.5541	3.21801
EEF1A1	-1.45559	12.8381	0.000865552	0.00424667	304074	270329	219150	105206	65877.5	82648	5801.31	6214.12	7966.14	2352.3	1679.44	2080.37
LOC101804078	-1.45445	6.029	0.00015358	0.00095012	3475	3067	1379.5	675.5	525	1041	76.2792	79.532	57.0347	17.5873	12.7955	30.8957
MTHFD1L	-1.45427	4.34876	0.000257873	0.00148996	852	1190	408	257.5	211.5	230	6.98619	11.7567	6.37414	2.47448	2.31735	2.48822
AFAP1L1	-1.45236	6.184	0.00130788	0.00602525	5742	3973.5	602	880	741.5	881.5	57.2592	47.7414	11.4377	10.2842	9.8804	11.5975
LOC101790986	-1.45187	4.06955	0.000472587	0.00253154	803.5	794	381	157.5	160.5	254.5	4.10049	4.88214	3.70455	0.94197	1.09448	1.71356
COMT	-1.44958	6.95403	0.000378271	0.00209245	6426.5	4985.5	3051.5	1229	1110	1922.5	31.8449	29.7768	29.3961	7.15071	7.40605	12.6014
USP1	-1.44796	6.89009	0.000861008	0.00422631	4433.5	4134.5	3824	1305	1452.5	1319	39.965	44.905	65.6766	13.7864	17.4956	15.6869
NXPE3	-1.4467	3.43814	0.00105702	0.00501945	812.5	472	152	131.5	119.5	120	5.80499	4.06312	2.0691	1.10106	1.14085	1.13115
PCDH18	-1.44621	6.01665	0.000574936	0.00299921	4098.5	4093	656	882	640	722	34.2759	41.2325	10.4527	8.64448	7.15196	7.96639
RAB32	-1.44556	2.9523	0.000956377	0.00461201	409	385	149	104	82	79	2.74888	3.11769	1.908	0.819165	0.736422	0.700518
ANKRD13A	-1.44394	6.35973	0.000108198	0.000699791	4175	3245	2069.5	919	883.5	1030	38.9754	36.4996	36.8095	10.0544	11.021	12.6862
ADAMTS12	-1.44309	6.78362	0.000436115	0.00236262	7643	5625	1467.5	1216	1474.5	1100.5	32.8483	29.128	12.0168	6.12475	8.46787	6.24021
MAPK12	-1.44182	4.29686	0.000207727	0.0012359	1183	813.5	406.5	206.5	221.5	246.5	10.0683	8.34193	6.5916	2.05966	2.51898	2.76788
LOC101799762	-1.44124	5.00758	0.000118298	0.000758882	2187.5	1405.5	543.5	366.5	384	357.5	29.87	23.1237	14.1399	5.86499	7.00647	6.44056
TCF3	-1.43935	7.07454	0.000221813	0.00130784	7092	6044	2987	1983.5	1162.5	1564	85.7902	88.0913	68.8437	28.1195	18.7907	24.9612
LOC101799414	-1.43911	3.37099	0.0012541	0.00581686	592	407.5	232	91	154.5	106	6.94255	5.19871	2.61417	0.767999	1.91427	1.43642
NUP35	-1.43831	4.82526	0.000621794	0.00321514	1178	950	882.5	326.5	286	367.5	25.1558	24.443	35.906	8.17112	8.16092	10.354
UCHL5	-1.43573	5.64599	0.0021609	0.00920643	1691.5	1403.5	1824	608.5	681	443	36.2395	36.2295	74.4552	15.2784	19.4957	12.522
CTNNA1	-1.4355	8.84455	0.000264901	0.00152629	26681.5	20244	9434	6722.5	4818.5	4528.5	234.137	214.04	157.731	69.1348	56.5005	52.4293
NAPEPLD	-1.4352	3.78509	0.000398662	0.00219088	792	593	286.5	161.5	171.5	141.5	11.1915	9.74403	7.49432	2.67921	3.12529	2.62132
ABI2	-1.43096	4.90661	0.000143662	0.000898649	1399.5	1365.5	714.5	341.5	369	327.5	19.7863	23.2607	19.2466	5.65833	6.97106	6.1089
RIF1	-1.43061	6.26496	0.000676881	0.00345312	2921	2663	2454	807	1006.5	846	11.8526	13.0195	18.9722	3.83762	5.45729	4.52911
SNX30	-1.42964	4.75091	0.000234096	0.00136797	1337	1135.5	651	289.5	367.5	272.5	6.44934	6.59949	5.98309	1.63659	2.36877	1.73425
LOC101797821	-1.42864	3.68402	0.000655194	0.00335844	755.5	460.5	301.5	166.5	120	160	5.27994	3.87266	4.02258	1.42586	1.12284	1.63097
N6AMT2	-1.4281	3.81055	0.00101463	0.00484154	812.5	438	363	135	183	164.5	9.40159	6.10649	8.00285	1.8307	2.8295	2.51133
ECSCR	-1.42661	6.31529	9.14452e-05	0.000603671	4503.5	3189	1805.5	1085	851.5	849.5	102.02	87.3367	80.9461	28.8935	26.1181	25.3828
RRBP1	-1.4257	7.01399	0.000502853	0.00267388	5530	4978	3670	1339	1535.5	1612.5	56.8578	61.8624	71.5133	16.2018	21.112	21.8876
LOC101789531	-1.42511	4.99977	9.39532e-05	0.000618155	1778.5	1424.5	669.5	381	323	410.5	13.7448	13.1496	9.73617	3.36058	3.30417	4.14436
LOC101800743	-1.42234	3.08698	0.00169095	0.00747943	518.5	369.5	160	99.5	123	70	7.90259	6.56702	4.80205	1.7538	2.6283	1.35585
OLFML3	-1.42205	6.71011	0.000329207	0.00184876	5246	4319.5	2561	1072	1521	1037	129.502	128.475	120.453	31.0133	50.1715	33.7742
LYN	-1.41333	3.859	0.00131349	0.00604064	949	799	177	213.5	133	163.5	11.7377	11.719	4.10212	3.04377	2.19811	2.691
EVC2	-1.41238	3.40379	0.00078579	0.003919	607	526	184	127	108.5	133	5.37554	5.61253	3.10464	1.31808	1.28394	1.55398
IFFO1	-1.41172	5.22841	0.000226698	0.00133133	2675.5	1687	554.5	408	416.5	486.5	35.1984	26.7407	13.8989	6.29049	7.32174	8.44425
AKAP6	-1.41033	5.68837	0.00118261	0.00552165	3761.5	2776	532	433	638	721.5	16.7077	14.8564	4.50223	2.25398	3.78667	4.22817
MOB3C	-1.40762	3.5193	0.00168973	0.00747897	444	607	263	108.5	169	119.5	3.9731	6.89388	5.35904	1.14056	2.25792	1.51684
DEK	-1.40383	6.3852	0.00184462	0.00804847	2991	2362.5	2944.5	982.5	967	993.5	39.2964	37.3922	73.9398	15.0698	16.9882	17.2354
TGFB2	-1.40355	5.11281	0.000188161	0.00113261	1983	1565.5	682.5	518.5	284	426.5	55.5206	52.811	36.4078	17.0132	10.6251	15.7547
RCBTB1	-1.4029	5.9597	0.000561579	0.00294243	2696	1883	1964.5	738	708	746	33.1602	27.6664	43.2614	10.7805	10.7931	11.9645
LOC101795245	-1.40227	4.27774	0.000699759	0.00355448	943.5	928	420	329.5	208	152	8.11425	9.61599	6.88926	3.32099	2.3928	1.7265
CBR1	-1.40126	4.62556	0.000475704	0.00254326	1493	1110	459	296	191	384.5	29.1986	26.1556	17.1031	6.78423	4.99134	9.92109
AGTRAP	-1.39973	4.31969	0.00028305	0.00161723	1205.5	901.5	368.5	248.5	250.5	203	29.5804	26.6527	17.228	7.1461	8.21344	6.57193
BASP1	-1.39836	6.94393	0.00224696	0.00953867	4308.5	3897.5	4181	1671.5	1105	1601	140.177	152.517	259.129	63.7793	47.8568	61.9464
C1QTNF2	-1.39624	2.96939	0.00211907	0.00906417	473.5	394.5	122	74	102	96	13.4995	13.5514	6.62701	2.4725	3.88578	3.61101
CHST10	-1.39485	4.58181	0.000733491	0.00369877	1640.5	1252.5	293.5	269	307	266	20.7621	19.3121	7.39859	3.88034	5.20705	4.47076
OIT3	-1.39403	4.52279	0.00113897	0.00535051	1362.5	1421	262	311	209	295.5	16.9819	21.1902	6.7899	4.31137	3.51141	4.74048
DOCK7	-1.39184	6.761	0.00185554	0.00808036	7641	6295.5	1003	1472	1103	1288	38.3902	38.1101	9.60133	8.6673	7.40503	8.5378
LOC101802915	-1.39011	5.68461	0.000156758	0.000966239	2759	2216	1128	527.5	736	547	67.1722	65.0286	52.3437	15.0565	23.9364	17.5609
MTA3	-1.39005	4.46825	0.000577123	0.00300787	1389	1208	294.5	296	223	267	18.7633	19.6613	7.57969	4.68602	4.02524	4.75858
ZWILCH	-1.38955	4.25633	0.000321464	0.00180785	1128	913.5	337	222	222	230.5	18.6716	18.2188	10.6283	4.30656	4.91027	5.03388
WBSCR17	-1.38939	6.13967	0.000935828	0.00453142	3816.5	3118.5	1500	1429.5	621	504	31.365	30.8792	23.4872	13.768	6.81951	5.46476
LOC101800983	-1.38889	4.92023	0.00106147	0.00503653	1262	976	941.5	346.5	416.5	306	40.293	37.5456	57.2731	12.9652	17.7691	12.89
UBE2E1	-1.38766	4.57502	0.000650541	0.00333893	1051.5	884	666.5	284	319.5	238.5	24.172	24.4847	29.192	7.63769	9.81419	7.23355
AFAP1L2	-1.38581	5.80765	0.000137238	0.000862577	3026.5	2130	1343.5	631	588	769	21.2478	18.0174	17.9709	5.19169	5.51609	7.12294
LOC101803251	-1.38573	7.37004	0.000293333	0.00166792	9197	7023	3559.5	2226.5	1895	1781	159.405	146.662	117.545	45.2256	43.888	40.7268
FKBP9	-1.38331	7.25939	0.00153454	0.00689083	10800.5	8408.5	1617	1994.5	1942	1524.5	138.096	129.538	39.3921	29.8867	33.1794	25.7173
NDE1	-1.38154	5.28025	0.00011215	0.000723372	2237.5	1690	784.5	525.5	393.5	470	31.7644	28.8801	21.266	8.76232	7.45223	8.6837
GRAMD1C	-1.37946	3.6741	0.00178869	0.00784924	718	539	267	112	119	219	10.7454	9.6805	7.02244	1.98224	2.38284	4.36351
WDR86	-1.37866	4.20955	0.00218182	0.00929222	877.5	707	483	340	116.5	213.5	6.28584	6.10204	6.5921	2.85431	1.11512	2.01778
BPNT1	-1.3786	5.03073	0.000261684	0.00150902	1596.5	1211	856	417.5	377.5	370.5	13.6371	12.4634	13.9311	4.17941	4.30874	4.17542
UAP1L1	-1.37707	6.25848	0.000129322	0.000819805	3925	3317.5	1728	948	909.5	876	16.5929	16.9106	13.9252	4.69708	5.13486	4.89402
RNF19B	-1.37413	4.0541	0.000634553	0.00327538	816	730.5	379	217	219	155.5	13.9367	15.0324	12.333	4.34345	4.99798	3.50396
LOC101805044	-1.371	5.6286	0.00136321	0.006239	1797.5	1529	1655	613	595	562.5	36.8707	37.7885	64.6802	14.736	16.3084	15.2228
PKIG	-1.36979	6.08433	0.000162543	0.00099773	3537.5	2872.5	1534	712	890.5	815.5	126.233	123.502	104.294	29.7756	42.461	38.3936
LRRC45	-1.36836	6.63383	0.000254326	0.00147307	5570	4906.5	1791.5	1077.5	1149	1325	57.1265	60.6309	35.0074	12.9511	15.7465	17.9291
SH3KBP1	-1.36789	4.7718	0.000289422	0.00164965	1353.5	1146.5	645	387.5	303	292	26.0352	26.5715	23.6387	8.73536	7.78801	7.41047
FKBP7	-1.36735	4.6742	0.000461642	0.00248609	1215	1011.5	647.5	320.5	341	251.5	61.4213	61.6095	62.3653	18.9879	23.0345	16.7742
PXDN	-1.36699	7.81016	0.00104305	0.00496111	13734.5	12874.5	2845	2473	2952.5	2600.5	78.7804	88.9765	31.092	16.624	22.6296	19.6799
LOC101802046	-1.36671	4.61732	0.000323988	0.00182118	1492	1155.5	420	271.5	285.5	319	10.4949	9.79311	5.62887	2.23814	2.68348	2.96048
LOC101800255	-1.36554	7.84979	0.000389718	0.00214973	13630	10868	4143	3154	2698	2464.5	76.9813	73.9569	44.5825	20.8765	20.3616	18.3645
TIAM1	-1.36532	4.36934	0.00162818	0.00725342	1482	1064	229	230	281	225.5	10.0804	8.71991	2.96775	1.83343	2.55399	2.02366
SLC30A7	-1.36408	5.04723	0.000972042	0.00466996	2313.5	1771	361	372	390	421.5	24.3762	22.483	7.2471	4.59352	5.49089	5.85942
LOC101805068	-1.36253	4.61073	0.00169922	0.00750898	938	788.5	780.5	336.5	297	245.5	53.6248	54.313	85.0151	22.5452	22.6882	18.5172
TMEM64	-1.36091	4.87307	0.000450582	0.00243318	1652	1287	590.5	315	450	280.5	13.7911	12.9451	9.39223	3.08181	5.01975	3.08945
HHAT	-1.36038	3.98564	0.00111749	0.00526847	941	830.5	238.5	242.5	140	190.5	8.16348	8.6809	3.94216	2.46549	1.62291	2.18042
LOC101799132	-1.35686	4.95789	0.000828542	0.00409246	1335.5	1082.5	903.5	327	415.5	370	34.3124	33.51	44.2279	9.84603	14.2646	12.5421
LOC101803490	-1.35631	6.71975	0.00210952	0.00902989	4385	3974.5	2990.5	927.5	1789	1038	49.5837	54.1491	64.4278	12.2911	27.0309	15.4856
BMP1	-1.35212	5.28872	0.000462838	0.00248971	2781	1838	519	511.5	464	438	47.547	37.8623	16.9063	10.2488	10.6004	9.87999
DENND2A	-1.35164	7.31254	0.000520929	0.00275758	8126	6479.5	3736.5	2372.5	1608	1813.5	68.5354	65.8445	60.0432	23.4504	18.122	20.1798
LOC101798918	-1.35045	5.964	0.000119564	0.00076617	3374.5	2636	1356	836	667.5	762	13.7833	12.9726	10.5527	4.0018	3.64314	4.10637
SCAI	-1.34853	5.35522	0.000878341	0.00429534	1780.5	1494	1149.5	374	484	612.5	19.1437	19.5851	22.8883	4.95725	7.17014	9.13506
CLN6	-1.34774	5.71123	0.000272749	0.00156595	2451.5	1986.5	1375	658.5	650	588	63.0843	61.591	67.4143	19.8587	22.3503	19.963
LOC101801204	-1.3463	3.23474	0.00178032	0.00782491	603.5	412.5	157.5	134.5	103	102.5	5.22587	4.30373	2.5985	1.36493	1.19179	1.17102
NUP43	-1.34609	4.90954	0.00039482	0.0021728	1499	1259	699	390	278	423.5	29.7963	30.1527	26.4727	9.08513	7.38391	11.1064
PLEKHO1	-1.34582	5.38673	0.000411805	0.00225262	2493	2254.5	602.5	442	561.5	503.5	28.847	31.4317	13.283	5.99385	8.68177	7.68666
LOC101794332	-1.3441	5.83512	0.000287859	0.00164154	3484	2991.5	832	864.5	600	622	59.1955	61.2405	26.9336	17.214	13.6221	13.9432
IKBIP	-1.34324	4.03444	0.00197784	0.00852902	834.5	519.5	446.5	179.5	245.5	163.5	17.5898	13.2128	17.6416	4.44325	6.90578	4.54592
TWSG1	-1.34182	7.03181	0.000528528	0.00278906	6952.5	5792.5	2760	1531	1295	1932.5	79.4108	79.7157	60.0631	20.4937	19.7647	29.1218
CEP70	-1.33922	4.45829	0.000920792	0.00446777	1010	1012.5	499	213.5	229.5	350.5	16.6678	20.1322	15.6898	4.12915	5.06082	7.63142
SPRED2	-1.33589	6.18808	0.000199758	0.00119511	3520.5	3378.5	1593.5	864	912	876	33.8651	39.1575	20.0953	9.36977	11.4663	10.9558
NRAS	-1.33366	7.0249	0.00052795	0.00278725	7015	5754.5	2704.5	1355	1627.5	1747	57.7671	57.0952	42.4326	13.0767	17.9083	18.9804
DYNC2LI1	-1.33161	4.43587	0.00159807	0.00713811	950	709.5	634	243	234	309.5	24.4271	21.9806	31.0597	7.32252	8.0398	10.4995
ZBTB48	-1.33128	4.69256	0.00109809	0.00519152	1401.5	965	607.5	290	218.5	434	19.3847	16.1247	16.2732	4.72183	4.08964	8.00137
SEC11A	-1.33042	4.71683	0.000474929	0.00254027	1365.5	1034.5	616	333.5	349.5	274.5	47.8407	43.6693	41.1194	13.6933	16.3619	12.6884
PRICKLE1	-1.32978	4.75969	0.000832187	0.00410703	1470.5	1263.5	523.5	237	313.5	430	10.4333	10.8012	7.07676	1.97066	2.97219	4.02519
FPGT	-1.32258	3.79667	0.00102032	0.0048608	753.5	582	294.5	174	178.5	154	10.0707	9.3721	7.49929	2.7254	3.18782	2.71553
LOC101797218	-1.32085	6.64656	0.00073976	0.00372562	4691	4275	2389	1563	841.5	1312	39.6051	43.4872	38.4293	15.465	9.49338	14.6144
NOC4L	-1.3178	4.79951	0.00040541	0.00222307	1536.5	1326.5	512.5	393	337	295	16.7329	17.4055	10.6339	5.01578	4.904	4.2386
TPX2	-1.31445	6.2602	0.000640932	0.00330109	4794	3325.5	1356	705.5	896.5	1201.5	28.2209	23.5729	15.2373	4.86869	7.03736	9.30346
LOC101799368	-1.31326	5.62926	0.000837095	0.00412953	2984	2525.5	746	420.5	678	705.5	137.371	141.42	66.528	22.7122	41.3363	43.9224
RFC2	-1.31123	5.9458	0.000375944	0.0020825	2859.5	2382	1581.5	692.5	774.5	798.5	69.9041	70.1607	73.6618	19.8399	25.2997	25.7542
LOC101794385	-1.30988	4.22328	0.00166757	0.00739819	872	642	510	214.5	268	201.5	28.3946	25.188	31.641	8.18565	11.661	8.65675
RNF217	-1.30497	4.90977	0.00041754	0.00227663	1615	1441	561.5	400.5	393	317.5	16.2832	17.5054	10.7864	4.73235	5.2947	4.22349
MMP2	-1.30455	7.0636	0.000871026	0.00426553	7961.5	7024	1963.5	1907	1494.5	1574	137.627	146.296	64.6695	38.6336	34.5212	35.8983
LOC101792271	-1.30203	5.4394	0.000799858	0.00397572	1985.5	1990.5	977.5	493.5	378	735.5	7.02691	8.48782	6.5913	2.04686	1.78759	3.43429
FYN	-1.30114	5.79969	0.000364723	0.0020251	2814.5	3124	906	785.5	558	731	37.4253	56.7465	23.2022	13.4844	10.2919	14.372
LRRC1	-1.29906	3.6123	0.001829	0.00799129	509	583.5	280	146.5	148	155.5	5.83001	8.05252	6.1104	1.96651	2.26514	2.34986
ASAP1	-1.29842	4.64976	0.00064394	0.00330994	1236.5	988.5	603	340.5	311.5	279	6.20866	5.98026	5.76874	2.00367	2.08998	1.84828
PVRL1	-1.29756	3.63858	0.00187363	0.00814413	572.5	559	281.5	200	137.5	126	11.5196	13.5523	10.792	4.71628	3.69698	3.34498
CNDP2	-1.29684	5.91412	0.000407807	0.00223453	2973.5	2186.5	1536	883.5	664.5	703.5	46.8298	41.49	48.8416	16.3067	13.984	14.6177
MYO1B	-1.29583	6.7239	0.000892715	0.0043566	6275	5607	1520	1257.5	1267	1400	40.2916	43.3801	18.2791	9.30174	10.6858	11.6584
POLR1C	-1.29437	5.21903	0.00153809	0.00690306	1300	1506.5	1074	448.5	381	555	39.1051	54.6007	61.5537	15.811	15.3142	22.0264
LOC101793391	-1.294	5.37432	0.000871165	0.00426553	2376	2130	654.5	757.5	407.5	398.5	18.607	20.0978	9.76562	6.95214	4.26421	4.11735
GNAI3	-1.29323	7.01874	0.00109678	0.0051874	5930.5	4779	3436	1633	1611	1582	108.836	105.671	120.141	35.1214	39.5053	38.3042
CTH	-1.28616	5.30346	0.00130832	0.00602525	2258	1293	946.5	503	324	651.5	39.0124	26.9164	31.1573	10.1848	7.48006	14.8509
IFNAR2	-1.28028	4.85169	0.000794479	0.00395232	1329	1149.5	717	350.5	380.5	346	19.1449	19.9515	19.6792	5.91727	7.32424	6.57603
PARVG	-1.27613	4.88506	0.000814652	0.00403567	1519	1179	672	408	273	431	15.2303	14.2675	12.7907	4.68931	3.59624	5.57811
G3BP2	-1.27197	5.88024	0.000483479	0.00258016	2748	2372.5	1435	816.5	789	611.5	49.6331	51.5641	50.9813	17.3394	19.0946	14.5868
CCDC80	-1.26923	7.56579	0.00101151	0.00483053	9062	9582	3673.5	2788	2328	2052.5	69.0677	87.9927	53.3447	24.9029	23.7091	20.6393
G2E3	-1.26468	4.1281	0.00144216	0.006544	990	878.5	279	209	234	212.5	8.48742	9.07448	4.55727	2.09987	2.68063	2.40359
FBXL7	-1.26313	6.20622	0.00054343	0.00285776	4516	3107.5	1340.5	1147.5	899	758.5	34.3476	28.4769	19.4254	10.2283	9.13657	7.61129
SFXN1	-1.26298	5.17035	0.00138824	0.00633504	1227	1620	963	469	429	461.5	32.2844	51.3574	48.2764	14.462	15.083	16.0207
CDK14	-1.26185	4.20121	0.00136349	0.006239	1093	750.5	351.5	302.5	198.5	197.5	20.0137	16.5576	12.2629	6.49141	4.85678	4.77128
SNRPB2	-1.25855	5.85722	0.00167896	0.00743754	2469.5	1850	1703.5	651	824.5	706.5	83.3979	75.2761	109.61	25.7652	37.2064	33.5437
LHFP	-1.25818	6.0389	0.00111721	0.00526847	3798	3717	850	900	664.5	934	71.9994	84.8996	30.701	19.9951	16.8325	23.3604
UMPS	-1.2547	5.14673	0.000491597	0.00261993	1803.5	1532	751.5	442	446.5	451.5	18.3021	18.7319	14.5303	5.25669	6.05461	6.04508
LBR	-1.25179	5.55325	0.000516387	0.00273599	2499	1868.5	1028.5	628	486	673	47.6498	42.9267	37.3645	14.0333	12.3826	16.9305
AATF	-1.25058	4.75198	0.000917714	0.00445638	1271	1173.5	603	377.5	351.5	294.5	15.1843	16.8917	13.7255	5.28534	5.61121	4.6419
LOC101802854	-1.25053	6.25782	0.000530518	0.00279706	4134.5	3514	1447	1208.5	872	847.5	41.5199	42.5182	27.6861	14.2228	11.7012	11.2288
LOC101790727	-1.2505	4.17368	0.00213206	0.00910865	1175	798	276.5	193.5	219.5	267	8.16691	6.68286	3.78431	1.57619	2.03862	2.44845
CLTA	-1.24798	6.10448	0.00228064	0.00966777	3583	2487	1646	855	1215.5	531.5	124.467	104.093	108.942	34.8079	56.4211	24.3596
LOC101794618	-1.24409	5.79782	0.000742593	0.00373511	2537.5	2024	1453	716.5	663.5	740	13.744	13.2086	14.9945	4.54808	4.80206	5.28808
LOC101795560	-1.2437	6.3354	0.000980235	0.00470019	3660	3078.5	2057.5	1138	850.5	1103.5	54.9974	55.7365	58.9062	20.0405	17.0772	21.8773
ACLY	-1.2424	6.26774	0.000844525	0.00416097	5141	3393.5	1156	994.5	985	959	41.7068	33.1901	17.8335	9.42347	10.6629	10.2918
CDKN2AIP	-1.23953	5.71133	0.00125449	0.00581686	2195.5	1953.5	1415.5	581	720	689	25.4135	27.2448	31.2177	7.88158	11.1364	10.5223
COMMD7	-1.23613	4.50905	0.00201454	0.00866729	1052.5	759	616	307	269	294	41.5395	36.0928	46.3213	14.1999	14.1864	15.309
ADORA2A	-1.23606	5.44435	0.00151751	0.00682473	2603.5	2043	702.5	820.5	366	505	16.1131	15.4376	7.01942	6.0141	3.04665	4.2009
MYEF2	-1.23239	5.75346	0.000790784	0.00393891	2468	2005.5	1380	724.5	683	661	43.8669	42.9491	46.7339	15.0917	16.2216	15.5008
IDH1	-1.23238	6.36069	0.000724823	0.00366288	4408.5	3371.5	1726	1170	845	1150	68.9956	63.5651	51.4521	20.68	17.6299	23.6883
TFDP1	-1.23011	5.75584	0.0004893	0.00260886	2954.5	2328.5	1061.5	637	696.5	733	39.1519	37.1779	26.8009	9.90472	12.3392	12.831
CCDC30	-1.22778	5.09171	0.0016098	0.00718509	1813	1468.5	686.5	486.5	269.5	561	14.9147	14.5556	10.7601	4.69035	2.96248	6.08891
NUP93	-1.22743	5.38267	0.000824202	0.00407785	2525.5	1957	656.5	650.5	435	527.5	29.3787	27.4293	14.5506	8.86826	6.76169	8.09595
RHOJ	-1.22732	5.97836	0.00123303	0.00573311	2717.5	2280.5	1699	845	672.5	911	28.0554	28.3672	33.4196	10.2238	9.27728	12.4087
PTPN14	-1.22724	6.64029	0.00214845	0.0091567	4200	3406.5	2815	1357.5	1248.5	1233.5	30.1088	29.427	38.0949	11.4046	11.9489	11.6607
BEAN1	-1.22162	5.24676	0.000730276	0.00368728	2180.5	1655	693.5	594	388.5	489.5	19.1248	16.6313	10.5793	6.30265	4.10167	6.03054
RANBP1	-1.22058	5.9009	0.000760295	0.00380792	2914.5	2333.5	1404.5	722	863	709.5	110.886	106.97	101.811	32.1927	43.8739	35.6145
PACS2	-1.21889	7.22586	0.00180138	0.007894	7373	6979	2993.5	2061.5	1431.5	2311	33.5498	38.2629	25.9528	10.9935	8.70398	13.8741
RAB31	-1.21678	6.25245	0.000760958	0.00380801	4229	2820	1672.5	1020.5	955.5	971	32.345	25.9871	24.3723	9.14721	9.7652	9.79826
BTF3	-1.20992	5.84473	0.00195947	0.00846119	2867.5	2261.5	1312	810.5	952.5	460	160.023	152.06	139.5	53.0077	71.0273	33.8686
ZMYND8	-1.20821	6.71609	0.00122983	0.00572272	5377	4655	2124	1420.5	1159.5	1508.5	27.1386	27.973	25.3945	9.17228	8.1156	10.4255
PLEKHJ1	-1.2069	6.42459	0.00204585	0.0087892	3759.5	3171.5	2245	942.5	1275	1095.5	35.4094	35.9909	40.287	10.4034	16.0465	13.6132
DCBLD2	-1.20269	6.01489	0.00189657	0.00822565	4056	3467	757.5	892.5	771	855.5	54.3199	55.9441	19.3288	14.008	13.7974	15.1162
IPO9	-1.19613	7.22223	0.00213803	0.00912217	7315	5406.5	3646.5	2151	1773	1923.5	60.5398	53.9095	57.5658	20.8532	19.6023	20.0078
FUT8	-1.19483	5.78229	0.00233839	0.00988418	2822.5	2283	1165.5	594	1018.5	513	21.4429	21.1575	18.0417	5.31648	10.377	5.17212
SOX8	-1.1948	5.56289	0.00161398	0.00720104	2320	2297	890	898	444.5	529	44.3399	52.8941	32.4084	20.1136	11.3517	13.339
MAEA	-1.19421	6.2789	0.00127344	0.00589315	3780.5	2779.5	1915.5	1079.5	984.5	972.5	59.5555	52.683	55.1698	19.1244	20.712	20.2006
IRF2BPL	-1.19321	5.72086	0.000926106	0.00449171	2501	2234	1170	603.5	694	753.5	50.1394	53.962	44.6901	14.1791	18.5911	19.9301
ADAMTS15	-1.192	5.14658	0.00103721	0.00493911	2055	1639	584.5	515.5	458	413	29.919	28.751	16.2136	8.79569	8.91008	7.93314
GK5	-1.19173	4.29079	0.00188261	0.00817412	1066.5	774.5	404.5	264	222.5	277.5	14.835	12.9804	10.7203	4.30365	4.13559	5.09272
ADH5	-1.18906	6.44517	0.00144522	0.00655202	4160.5	3362.5	2067	1419.5	954.5	1064.5	95.108	92.6133	90.0269	38.0288	29.156	32.1053
COL18A1	-1.18251	6.22361	0.00195438	0.00844232	4438.5	2958.5	1414.5	1317	638	1017	30.4878	24.4851	18.512	10.6019	5.85588	9.21661
HIC1	-1.18055	5.22599	0.00162684	0.00725019	2315	1683	581.5	644	425.5	413.5	73.129	64.0564	34.9985	23.8414	17.9605	17.2335
ST3GAL1	-1.1804	5.72098	0.00124445	0.00577712	2754	2502.5	950.5	951.5	560.5	584.5	38.3247	41.9489	25.2234	15.4742	8.80629	10.6238
CMTM7	-1.17475	4.94356	0.00212777	0.00909812	1950	1485.5	412	425	380	407.5	20.5622	18.9009	8.29227	5.26152	5.3639	5.67942
LOC101799328	-1.1727	6.58977	0.00178918	0.00784924	4497	3821.5	2256.5	1420.5	1043.5	1355	33.503	34.3032	32.03	12.4025	10.3881	13.3187
OSBPL5	-1.17269	5.57725	0.00127083	0.0058834	2387	2039.5	993.5	527.5	609.5	736.5	20.1643	20.723	16.0677	5.24586	6.89744	8.24381
NIPA1	-1.17046	4.631	0.00176774	0.00778121	1347.5	1029.5	485.5	351.5	267.5	360.5	9.79832	9.01963	6.72624	2.9954	2.59913	3.4585
GART	-1.16948	6.51308	0.00163185	0.00726704	4386.5	3841.5	1995	1233.5	1363	1008	42.4374	44.7786	36.7734	13.9854	17.6201	12.8662
NEK6	-1.16407	7.18724	0.00198126	0.00853966	7808	6629	2659.5	2063.5	1806	1919.5	116.963	115.81	66.8535	35.5985	36.1656	38.5401
LMBR1	-1.15885	6.02389	0.00113894	0.00535051	3156.5	2547.5	1483.5	867	804	913.5	15.5	15.0723	13.8795	4.98944	5.2755	5.91828
LOC101802896	-1.14463	5.8493	0.00129514	0.00597719	3308.5	2420.5	1044	824	845.5	635.5	235.097	207.234	141.344	68.6199	80.2807	59.5789
POLE2	-1.14409	4.55719	0.00229568	0.00972453	1160.5	955	508	315.5	316.5	306.5	20.8077	20.6311	17.3541	6.62956	7.58287	7.25053
LSG1	-1.13739	5.50542	0.00165708	0.0073627	2275	2015	890.5	612.5	712	492	30.5428	32.5943	22.7783	9.63696	12.7729	8.71471
GFPT1	-1.13436	6.47163	0.00219906	0.0093589	4997	4246	1403.5	1086	1167.5	1304	41.9803	42.1388	18.5781	10.3853	12.6685	14.8384
VAT1	-1.13191	6.00209	0.0014661	0.00662636	3177.5	2859	1260	843	725.5	1011.5	26.4587	28.6838	19.9901	8.22654	8.07238	11.1124
UCK1	-1.11984	5.58603	0.00214071	0.00912699	2432.5	1670.5	1126.5	629	661	649	36.4853	30.1892	32.1926	11.0566	13.2479	12.8431
TBC1D15	1.09985	5.91604	0.00222367	0.0094534	1679.5	1263	435.5	2174.5	1616	1531.5	13.2157	11.9744	6.5292	20.0529	16.9916	15.8997
RNF146	1.11864	5.7772	0.0015625	0.00700309	1324	1039.5	504.5	1599.5	1809	1401	8.41921	7.9168	6.19764	11.3462	21.2656	11.7005
ACSM3	1.12184	5.01807	0.00204192	0.00877868	711	613	323	1084	845.5	930	9.24098	9.49903	8.38793	16.4461	13.775	14.8862
RRAGD	1.12761	5.58519	0.00165329	0.00734863	1262.5	824	436	1373.5	1527.5	1316	20.772	16.3348	13.6676	26.4839	33.5822	28.5669
MTUS1	1.12775	6.33686	0.00179299	0.00786308	1866.5	1832	633	2459.5	2179	2493	17.5822	21.8024	17.6501	29.2117	30.6863	31.5277
TWF2	1.12807	6.19142	0.00141918	0.00645629	1771	1421.5	645.5	2367	2137.5	1948	17.9723	17.3808	12.4807	28.1507	28.9849	26.0815
LOC101797084	1.13167	6.20521	0.00221449	0.00942115	1578	1294.5	788	2752	1941.5	1861.5	10.6516	10.5281	10.1343	21.7702	17.5116	16.5779
CASC3	1.1336	5.68341	0.0015058	0.00678204	1357.5	1080.5	372	1795.5	1359	1402	15.8309	15.182	8.2655	24.539	21.1771	21.5712
PLCL2	1.13916	5.88577	0.00178776	0.00784885	1481.5	1354	405	1539	1685	1980.5	11.4098	12.0218	5.71371	14.1961	17.3335	20.3841
TAF5L	1.14682	5.62435	0.00144234	0.006544	1005.5	933	505.5	1689.5	1401.5	1288	11.0754	12.3822	10.6086	21.8093	20.6277	18.7177
LOC101801086	1.15975	5.40941	0.00135108	0.00619758	1058.5	913.5	308	1347.5	1346.5	1075	18.0498	18.7398	10.5739	26.8332	30.73	24.0645
EFCAB14	1.16427	5.76672	0.000941598	0.00455189	1206.5	1134	464	1561.5	1753	1506.5	15.3129	17.3413	11.2204	23.2262	29.7298	25.2266
NGLY1	1.1673	5.69887	0.00167614	0.00742923	1522.5	1029.5	327	1866	1444.5	1331	21.214	17.2835	8.68107	30.4707	26.8945	24.4683
TBRG4	1.16833	6.66675	0.00166658	0.00739657	2314	1818.5	971.5	3443	2990	2628	37.1215	35.1491	29.6937	64.7299	64.0935	55.6221
ACOX1	1.17226	6.51765	0.00118288	0.00552165	2309.5	1755.5	738.5	2967.5	2593	2610.5	18.8055	17.223	11.4572	28.3181	28.2131	28.0447
AGO4	1.17338	6.2102	0.00113886	0.00535051	1789	1571	556	2559	2172	1883	9.45838	10.0074	5.60069	15.8556	15.3443	13.1346
SLC25A24	1.17741	5.35076	0.00182555	0.00798509	892.5	871.5	335	1739.5	999.5	938.5	5.17919	6.09341	3.7039	11.83	7.75028	7.18535
NAA30	1.18235	4.84268	0.00141333	0.00643462	719	588.5	210	906.5	864	785.5	11.7942	11.6312	6.56325	17.4266	18.938	16.9999
TTLL4	1.18265	5.03456	0.00177565	0.00781314	600	763	281.5	1256.5	809.5	877.5	6.67396	10.2258	5.96583	16.3795	12.0318	12.8777
PPAP2C	1.18287	5.28139	0.00162423	0.00724129	1031.5	868.5	232.5	1107.5	1117	1235	38.529	39.0865	16.5463	48.4806	55.7509	60.8619
ATP6V1E1	1.18912	6.10637	0.00111871	0.00527214	1439	1141.5	729.5	2359.5	2012.5	1799.5	37.2639	35.6158	35.9926	71.6066	69.6376	61.4807
RAMP2	1.19006	5.39367	0.000753891	0.00378387	1016.5	760	364.5	1369	1192	1198.5	81.0183	72.9842	55.352	127.875	126.95	126.03
FNBP1	1.19055	5.73547	0.00186299	0.00810382	1525.5	1166.5	284	1849	1477	1452.5	19.1072	16.8462	6.8199	27.3121	24.829	24.262
DLD	1.19448	8.0471	0.00209214	0.00897176	6206.5	4912.5	2301.5	9470.5	7967.5	6328.5	81.783	77.9935	57.7814	146.25	140.288	110.021
ZXDC	1.19536	5.12921	0.00189109	0.00820792	944.5	677	244.5	1434.5	732	999	11.6316	10.0453	5.73687	20.7034	12.0456	16.2316
RPS6KA3	1.20017	7.55485	0.00167645	0.00742923	4023.5	3669.5	1686	5658	5972.5	5185	20.8977	22.9745	16.7134	34.4394	41.4503	35.5283
MAP3K5	1.20564	5.88766	0.00149574	0.00674484	1574.5	1322	338	1773.5	1436	2102.5	12.5279	12.6738	5.12405	16.5377	15.2676	22.0716
FAM210A	1.21275	5.56966	0.00184509	0.00804847	1104.5	811	436	951	1755.5	1498.5	13.0477	11.5432	9.81329	13.166	27.7108	23.3553
ADIPOR2	1.21864	7.84112	0.00150746	0.00678214	4929.5	4590	1945.5	7618	5711	7372	41.878	46.9981	31.441	75.9561	64.9175	82.7618
LOC101798834	1.22024	5.22951	0.00233086	0.00985942	1114	797.5	181	1349	940.5	1101	29.6686	25.5907	9.18441	42.1047	33.4697	38.6865
LOC101795841	1.22232	6.36126	0.00141993	0.0064572	2117.5	1068	820.5	2350.5	2507	2517.5	31.4867	19.1344	23.2457	40.9609	49.8125	49.3893
ALS2	1.22294	6.13127	0.00101659	0.00484694	1737	1430.5	492.5	2486.5	2293.5	1541.5	10.0165	9.01466	5.41879	16.8279	17.6976	10.6409
PPM1D	1.22299	6.38174	0.000854668	0.00419868	2030.5	1662.5	617	2271.5	2371.5	2836	28.7198	28.3322	16.6274	37.6529	44.8212	52.9231
PCCA	1.22646	6.27022	0.000599737	0.00311473	1863	1510	586.5	2536.5	2207	2218	14.9726	14.6218	8.98073	23.8905	23.701	23.5183
TET2	1.2288	7.19814	0.00136318	0.006239	3175.5	2847.5	1260.5	5541.5	3594.5	4200	15.6191	16.8751	11.8126	31.9431	23.6245	27.2554
MRPS35	1.22985	5.72748	0.00064336	0.00330994	1291	1082.5	374.5	1601	1787	1371	47.2521	47.7378	26.116	68.674	87.3977	66.2052
TIMP3	1.23127	8.33357	0.00185755	0.00808614	5750.5	6408.5	3142	9871	9652	9550	44.9475	60.3526	46.7915	90.4206	100.809	98.4835
LOC101798558	1.23324	6.80555	0.00105028	0.00499346	2348.5	2025.5	1043.5	3388	3168	3528.5	23.2987	24.211	19.7239	39.3904	41.9959	46.1839
NR1H3	1.23541	6.34352	0.000704453	0.00357524	1976	1552	619	2437.5	2716.5	2152	26.6297	25.251	16.0047	38.2977	49.0054	38.2452
LOC101802494	1.23543	4.99823	0.00172055	0.0075848	820.5	705.5	183.5	1171.5	678.5	1052	24.1058	24.9735	10.2716	40.3358	26.6363	40.7773
SYPL2	1.23734	6.80887	0.00187897	0.00816134	2529	1732	1108	2798.5	4125	3109.5	127.847	105.495	106.719	165.796	278.643	207.393
RMND5A	1.24005	5.67493	0.000962568	0.00463619	1425	1042	289	1779	1473.5	1374	27.8854	24.568	10.7751	40.7985	38.5295	35.4739
PDHA1	1.24138	7.98877	0.00117089	0.00547435	6036.5	4921	1947	8421.5	7686	6881.5	131.654	129.312	80.9047	215.25	223.99	198.012
IVD	1.24486	6.37953	0.000756757	0.00379665	2057	1219	779	2598.5	2299	2631.5	31.517	22.5037	22.7409	46.6594	47.0684	53.1953
E2F6	1.2457	4.609	0.00106092	0.00503594	603.5	465.5	178	942	632	645	11.1384	9.98019	4.40323	19.8432	21.873	18.9735
EIF4G3	1.24954	7.92228	0.00116708	0.00546111	5796	4292	2004	8467	7435.5	6117.5	36.941	33.3923	21.3089	63.3612	64.1335	52.3304
KIAA1671	1.25369	5.30075	0.00182804	0.00799004	1099.5	836	201.5	1167	1444.5	939.5	5.70799	5.22918	1.99307	7.10011	10.0204	6.43495
TFPI2	1.25501	5.62699	0.000973765	0.00467296	1288.5	1066.5	277.5	1609	1637	1226	32.7453	32.6562	13.4366	47.9211	55.5897	41.107
NFE2L1	1.25701	7.09049	0.00200134	0.00861991	3206.5	3176	792	5004.5	3012.5	4432	35.2952	42.1216	16.61	64.5582	44.3091	64.3642
RNF123	1.25807	6.58114	0.0011676	0.00546111	2622.5	1929.5	552.5	2938.5	3129.5	2596	19.8219	17.5717	7.95649	26.0292	31.6071	25.8877
BECN1	1.25935	6.16471	0.000470403	0.00252406	1473	1213	696.5	2291.5	2126.5	2087	31.2719	31.0279	28.173	57.0135	60.3251	58.4567
ZFAND6	1.26027	6.47147	0.000640393	0.00329976	1947.5	1392	862.5	3106.5	2455.5	2514.5	36.5176	31.4488	30.8137	68.2656	61.5241	62.2066
LOC101799735	1.26068	5.38075	0.000762754	0.00381377	869.5	675	411	1686.5	1080.5	1041.5	7.84226	7.33525	7.06275	17.8264	13.022	12.3934
MFN1	1.26092	7.0903	0.00166293	0.00738318	3683	2688	827	5141	4103	3185.5	27.5766	24.2498	11.7979	45.1121	41.0508	31.4686
KIAA1191	1.26407	4.28598	0.00131031	0.00603071	444	414.5	132.5	522	573.5	662.5	12.0302	13.5318	6.84018	16.5756	20.7637	23.683
LOC101802134	1.26461	9.83232	0.00163298	0.0072693	18759	16779.5	8187	32334	20388.5	30613	256.432	280.311	225.808	518.023	369.053	555.072
LOC101796970	1.2649	3.93651	0.00197547	0.00852404	345	227.5	149	441.5	521	414.5	7.86151	6.24305	4.87736	12.8708	18.4493	15.9011
SLC37A1	1.2666	3.96077	0.0018118	0.00793083	388	319.5	97	494.5	505.5	406.5	2.36746	2.40278	1.18618	3.67779	4.17572	3.37056
FUCA2	1.26745	4.5206	0.00105536	0.00501561	415.5	406.5	232	693.5	642	741	8.22496	9.73658	7.1989	17.0018	17.2162	19.6514
MICAL3	1.2684	6.95049	0.00168616	0.00746667	2724	2557	913.5	5442.5	2532	3426.5	8.003	9.06141	5.11371	18.5398	9.85171	13.1961
CTNNAL1	1.27521	4.33822	0.00234895	0.00992173	418.5	372.5	176.5	966	456	443.5	3.93604	4.22114	3.16278	10.6475	5.73073	5.50323
STAT5B	1.27643	4.83343	0.00132253	0.00607984	656.5	606.5	187.5	858	603.5	1133	22.1479	24.6529	12.052	33.9228	27.2055	50.4299
HBP1	1.27687	7.16456	0.00113414	0.00533632	3182	2539	1226.5	6020.5	3600.5	3579.5	38.3362	36.8562	28.1538	85.0055	57.9632	56.8972
HSPA9	1.27907	9.06187	0.00138802	0.00633504	10862	10848	4308.5	21595.5	14787.5	12720.5	128.5	154.626	97.1138	299.408	233.76	198.545
LOC101792520	1.27986	6.59202	0.00112575	0.00530106	1645.5	1518.5	1086	3418	2694	2706.5	109.337	121.57	137.487	266.164	239.193	237.268
AP1M1	1.2799	6.27749	0.000846351	0.00416823	1908	1519	525.5	2193.5	2986.5	1836.5	21.4932	20.6168	11.2786	28.9579	44.9538	27.2944
RHEB	1.28465	5.93054	0.00187623	0.00815241	1085.5	795	739.5	2636	1586.5	1396.5	19.4311	17.1464	25.2212	55.2991	37.9479	32.9813
YY1	1.28517	7.24371	0.00111301	0.00525367	2992.5	2549	1475	6025.5	3755.5	4162.5	41.3506	42.8536	43.2263	96.2866	67.9641	73.0803
RNF168	1.28533	6.45649	0.000609863	0.0031576	2117	1720.5	605	2497	2246.5	3251	15.1251	14.8106	8.23558	20.9075	21.447	30.6447
ASCC3	1.28651	5.68121	0.000706137	0.00358225	1181.5	1022	364.5	1675	1924.5	1065	5.38223	5.60943	3.16363	8.9423	11.7146	6.40086
LOC101793519	1.28787	7.40289	0.00129379	0.00597429	3388	3209	1464	3890	5875.5	5525.5	104.407	119.15	85.9579	140.488	241.941	224.655
LIMCH1	1.28847	10.0779	0.00169953	0.00750898	23257.5	20847.5	8605.5	27847.5	27023.5	43456.5	91.1654	98.4602	64.2693	127.926	141.543	224.741
KPNA6	1.2888	5.25659	0.000474117	0.00253731	931	750	256	1038.5	1302.5	1122	14.5538	14.1718	7.72739	19.8785	28.4819	23.2016
USP45	1.29262	6.8059	0.000686885	0.0034951	2439.5	2372	776.5	3370	3149.5	3687.5	27.1347	31.0317	13.4798	43.5767	47.057	54.3943
LONP2	1.29502	7.08475	0.00190444	0.00825376	2296.5	2267	1452.5	5268.5	2693.5	4563.5	11.5754	13.7677	13.9491	31.1218	18.1413	30.3479
SLC25A20	1.29689	6.06423	0.00040546	0.00222307	1329.5	1032.5	679.5	2279	2061.5	1779.5	21.9959	20.5817	21.4191	44.1879	45.574	38.8428
SLC25A42	1.29713	7.46082	0.00144584	0.00655231	4368	3925	938	5783.5	4555.5	5804.5	23.7473	25.6303	9.62233	36.7352	33.1189	41.3528
NFE2L2	1.29838	6.57887	0.000602984	0.00312743	2092.5	2079.5	630	3023.5	3216.5	2483	30.465	40.5047	19.3565	57.2468	69.4788	52.9277
TNIP1	1.30017	6.57971	0.000413357	0.00225693	2027.5	1773	789.5	3543	2452	2805	25.8331	27.2185	19.1658	52.9045	41.7462	47.1529
LOC101800853	1.30504	5.2141	0.000527071	0.00278386	1055	534	272.5	1106.5	1206.5	1070.5	112.94	68.8774	55.5806	138.821	172.586	151.197
OSBP2	1.30692	5.99431	0.000377851	0.00209111	1442.5	1343.5	414.5	1678	2178	1940.5	19.7548	22.1684	10.8154	26.9311	39.8561	35.0615
PPP2R3A	1.30943	6.6916	0.000760031	0.00380792	2533	2114.5	628	2748	3418.5	3246.5	18.8415	18.5147	9.79206	25.7797	38.944	35.2093
FGD5	1.31001	6.63796	0.00116734	0.00546111	2849	1957.5	490	3414.5	2587.5	3155.5	14.2134	12.2794	4.66378	22.1351	18.6968	23.272
TMEM184B	1.31182	7.19773	0.00111351	0.00525393	2954.5	3038.5	1109	6304	3124	4204.5	21.5824	27.048	16.0757	52.9136	29.1606	39.214
INTS8	1.31549	6.00714	0.000242528	0.00140958	1431	1264	461.5	2171	1555.5	2193	11.4781	12.2157	7.05284	20.4079	16.6718	23.2076
PHF5A	1.31577	7.07975	0.00078176	0.00390219	2699	2322.5	1235.5	4572.5	3049.5	4842.5	115.877	120.14	101.064	230.066	174.945	274.298
LTN1	1.31707	6.2671	0.000912178	0.00443508	2061	1642.5	366.5	2791	2227.5	2075.5	10.8317	10.4008	3.6699	17.1904	15.643	14.3914
SCPEP1	1.31916	6.19847	0.000716682	0.00363107	1646	1478	504	1549.5	2721.5	2384.5	11.5197	12.4298	6.52288	12.721	25.4731	22.0781
PPL	1.31975	4.40642	0.00150686	0.00678204	656	252.5	154.5	735	537.5	676	3.33736	1.54775	1.49757	4.3822	3.65392	4.53739
RNF10	1.32364	7.70236	0.000891871	0.00435428	5139	4274.5	1215	5994	6879.5	6191.5	56.4946	55.9571	25.1517	76.3226	101.087	89.854
PON2	1.32385	6.47537	0.00027516	0.00157673	1963	1575.5	713.5	2899	2305	2986	17.3186	16.7475	11.9935	29.9742	27.1734	34.757
LOC101800014	1.32397	4.40577	0.00223427	0.00948823	595	452	86	642	694.5	600.5	12.4147	11.3631	3.41882	15.6985	19.3629	16.5307
IRF2	1.32414	6.63375	0.00122462	0.00570296	1851	1366.5	1094.5	4223	2247	2761	14.7495	13.1196	16.6168	39.4364	23.9251	29.0266
PYGL	1.32734	6.32224	0.00110679	0.00522639	1496	1415.5	737.5	3101.5	1337	2996	17.3473	19.7765	16.2938	42.148	20.7163	45.8354
ABTB1	1.32737	7.10973	0.000604601	0.0031331	3287.5	2685.5	908.5	4994.5	3445	4331.5	11.901	11.7134	6.26617	21.1892	16.6643	20.6879
DCAF6	1.3274	8.45485	0.000989647	0.00473571	7149.5	5515	3330	9044	10241.5	12823.5	75.3308	70.0135	66.85	111.677	144.192	178.264
PPCDC	1.32874	5.48237	0.000273776	0.00157032	930	662.5	433.5	1612	1179	1335	12.8017	10.9824	11.6714	25.999	21.6987	24.2369
NRIP1	1.33099	6.73943	0.00108899	0.00515677	1622	1891	1118	4343	2752	2823.5	8.50276	11.9606	11.1646	26.6734	19.3113	19.5466
MAPKAPK2	1.33122	6.36585	0.00122888	0.00572057	2045	1946	355.5	2479.5	2319	2781.5	100.135	114.808	33.1659	142.286	151.731	179.693
LOC101802571	1.33141	4.22209	0.000917426	0.00445638	396	286.5	172	581	672.5	451	4.94932	4.31434	4.09581	8.51006	11.2311	7.43682
LOC101799407	1.33257	7.23293	0.000643949	0.00330994	2625	3002.5	1296	4769	5008.5	4047	27.9278	38.4884	26.2708	59.4623	71.2027	56.8069
PANK4	1.33314	5.02813	0.00141602	0.00644437	849.5	748.5	132	1177	918.5	916	10.7319	11.3932	3.17724	17.426	15.5051	15.2676
LOC101801020	1.33358	3.66148	0.00138449	0.00632284	329	228.5	77	362.5	406	385.5	6.21175	5.19809	2.76993	8.02107	10.243	9.60291
ZMIZ1	1.3336	6.18446	0.00177833	0.00782031	1879.5	1663.5	306.5	3194	1877.5	1702	16.1949	17.5853	4.66071	32.3329	21.1643	19.1597
WDR20	1.33484	4.46587	0.00227762	0.00965841	674.5	427.5	86.5	749.5	667.5	615.5	14.4082	10.7518	2.48361	16.7392	18.2004	16.3209
CLASP2	1.33619	7.49422	0.00109983	0.00519768	4377	4003	916.5	5740	5728	5127	23.1769	25.6119	9.48325	34.8805	39.6047	35.2949
LOC101803584	1.33791	7.24636	0.000529806	0.00279455	3480	2566.5	1200	5948	4192.5	3949.5	58.7911	52.5663	24.0576	113.071	79.795	73.0798
FICD	1.33828	3.53259	0.00137327	0.00628129	291	186	84	317	393.5	343.5	3.41058	2.62657	1.87575	4.35413	6.16256	5.31157
ANGPTL2	1.33893	8.16799	0.000522231	0.00276324	6179.5	5590	2100.5	8984.5	8220	9306	42.7334	46.5764	27.6756	72.8139	75.9569	84.9058
AMD1	1.34252	7.09146	0.00112844	0.00531164	3178.5	3004	741.5	4774	4740	3073.5	49.5781	57.3165	20.7532	86.6132	99.6504	63.6748
ENTPD4	1.3464	4.73734	0.0012586	0.00583103	690	567	125	988.5	588	899	7.42385	7.34748	2.57736	12.4341	8.43318	12.7645
AHCYL2	1.34736	5.32553	0.000803092	0.00398677	1170.5	752	184.5	1236	1092	1369	21.4214	17.322	6.31988	22.2475	27.681	33.8994
HECTD1	1.34865	8.60571	0.00185083	0.0080658	10245	8558	1680.5	13622	11834	10613	39.3358	39.6789	12.3916	61.6238	61.1755	54.0414
AASDH	1.34915	4.56515	0.00230063	0.009742	566.5	571	96.5	633.5	606	935.5	3.90644	4.72785	1.25138	5.12831	5.60846	8.50519
UBAP2	1.35157	6.52215	0.00144418	0.00654985	1482	1160.5	1114.5	3467.5	2948	2107	19.9547	18.7944	28.1171	54.4369	52.9564	37.2485
TAGLN2	1.3526	4.31675	0.000901002	0.00439159	423.5	283	189	718.5	684.5	434.5	34.7695	27.9944	29.5642	69.1318	75.0929	47.0646
LOC101790946	1.35435	5.91844	0.000287006	0.00163746	1413	1106	418	2096.5	2193.5	1296.5	11.0076	10.3812	6.20423	19.1405	22.8334	13.3255
LOC101792062	1.35605	5.62847	0.00116439	0.00545258	1340	1046.5	209	1273	1369	1907	14.1462	13.3111	4.2038	15.7496	19.3117	26.5611
AAMDC	1.36208	4.88653	0.00182722	0.00798943	436.5	363	374.5	901.5	756	1073.5	8.88179	8.89723	14.6361	21.503	20.5157	28.876
NCLN	1.36237	6.32743	0.000684851	0.00348925	2056.5	1724	368.5	2642	2659	2128.5	32.0038	30.7901	6.83486	48.8279	55.9218	44.1984
CLUH	1.36823	8.57623	0.000500006	0.00265994	8538.5	7160.5	2647.5	14829.5	10450.5	10352	49.5224	50.0306	29.2902	100.858	80.9931	79.2383
SRPR	1.36825	7.71477	0.00109145	0.00516425	5167	4673.5	961	6767.5	6466.5	6237.5	61.3263	66.8329	21.7316	94.1332	102.555	97.6741
HABP4	1.36857	4.6573	0.00210641	0.00901982	567	458.5	178.5	724.5	394	1221	23.6609	23.053	14.1921	35.4317	21.9698	67.2239
NDUFB9	1.36883	5.66503	0.000235216	0.00137316	1037	792	457	1921.5	1655	1140	82.6522	76.0572	69.3989	179.483	176.26	119.878
CAT	1.36897	7.52508	0.000333217	0.00186861	3752.5	3081	1575	6179.5	5137.5	5793.5	48.7989	48.2748	39.0239	94.1779	89.2734	99.401
MTOR	1.36979	7.06385	0.00084679	0.00416865	3306	2784	688	4297.5	4734	3348	12.4396	12.6205	4.93902	18.866	23.8217	16.6432
ECHDC1	1.37273	3.21948	0.00132961	0.00610998	180	156.5	81	280	296	278.5	1.79169	1.87691	1.53616	3.26628	3.93697	3.65742
PLCE1	1.3732	7.30803	0.00133345	0.00612289	3909	3342.5	791.5	7103	3658.5	4142	16.3623	16.8573	6.31232	34.8438	20.4626	22.8743
SLMAP	1.37485	6.90084	0.00147156	0.00664849	2137.5	1728	1242	3132.5	5187	2654.5	19.688	19.2547	29.5644	35.0602	71.9261	32.9416
RABGGTB	1.37547	6.0855	0.00015861	0.000976128	1499	1295.5	461	2323	2307.5	1671	25.3376	26.384	14.8465	46.0171	52.1179	37.2649
LOC101799835	1.37735	5.02245	0.000340016	0.00190403	798	614.5	191	840.5	1142	1008	15.3229	14.2167	6.98767	18.914	29.3012	25.5364
RAF1	1.38081	7.435	0.00158926	0.00710951	4184.5	3178	1089	8917.5	3620	3867	45.3089	41.7083	22.9091	113.173	52.3816	55.3535
STK11	1.38297	5.52368	0.000232711	0.00136123	1094	949.5	246	1360	1338.5	1565	19.5405	20.434	8.3717	28.4684	31.9461	36.8802
ZNF143	1.38428	5.31103	0.00022739	0.00133473	994	740	228.5	1115	1209	1349.5	10.3814	9.28461	4.57685	13.6819	16.9554	18.7108
LOC101789805	1.38517	3.16652	0.0020457	0.0087892	185.5	202	48.5	349	232.5	253.5	1.3082	1.71642	0.651679	2.88445	2.19097	2.35869
PLEKHM2	1.3859	7.19373	0.000415429	0.0022672	3525	2850	846	4830.5	3997	4811.5	26.773	26.0809	12.2425	42.9968	40.5652	48.2146
TCN2	1.38633	6.55047	0.00149655	0.0067459	1490.5	1170	1112	4130	2680	1998.5	19.1324	18.0952	27.1958	62.1288	45.9677	33.8455
SPRY2	1.3891	6.2707	0.000509261	0.00270309	1619.5	1578	496.5	3639	1586	2075	20.6668	24.2626	12.0718	54.4227	27.0443	34.9357
LOC101798375	1.39004	4.75583	0.000757989	0.0037996	622.5	561	147	1232	665	646.5	12.6658	13.7529	5.69862	29.3771	18.0798	17.3548
PPTC7	1.39392	5.40334	0.00165799	0.00736402	1200	891	142	1490.5	1433.5	1019	19.6352	17.5659	4.42693	28.5819	31.3424	21.9982
CAPN7	1.39422	5.26164	0.000290755	0.00165485	1033.5	681	204.5	1373	945	1270	9.38147	7.47803	3.47883	14.8037	11.5734	15.4396
ACTN2	1.3991	12.1171	0.000977459	0.00468878	85904	69697.5	40179.5	124830	181540	104826	875.257	853.421	818.538	1491.71	2472.33	1407.27
TFEB	1.40196	4.51636	0.000542487	0.00285646	588	444	112	757	595	782	5.83688	5.31039	2.11827	8.80655	7.89226	10.2417
DOPEY2	1.40695	5.89551	0.000174309	0.00106003	1545	1101.5	312	1835	1691.5	2026	5.09936	4.38037	1.96201	7.09789	7.46002	8.8224
LOC101793437	1.41023	4.45906	0.00100934	0.00482214	361.5	267	254	797	707	549	24.9832	22.2326	33.4452	64.5511	65.2889	50.0578
CACNG1	1.41067	8.24699	0.00103879	0.00494283	4875.5	5046	2947.5	8666.5	6597.5	13130	99.5709	124.165	114.69	207.426	180.042	353.784
LOC101790332	1.4125	5.98725	0.000140045	0.000878816	1223.5	1319	419.5	1627.5	2173.5	2081	13.5403	17.5877	8.84541	21.1083	32.1415	30.3849
HSPB8	1.41271	4.23846	0.000895353	0.00436767	390	430.5	96	527.5	729	489.5	59.9795	79.772	28.13	95.0751	149.812	99.3232
NMRK2	1.4158	6.71792	0.000732733	0.00369653	2020	2060.5	755	5268	2516.5	2233	54.4619	66.935	38.7836	166.454	90.6607	79.431
PCP4	1.41808	4.96755	0.00213079	0.00910774	530	264.5	404	899.5	911.5	1102	19.8647	11.9446	28.8501	39.5106	45.6503	54.4939
PTPN4	1.41833	6.32145	0.00012176	0.000777288	1751	1385.5	571	2924.5	1861.5	2741	16.9996	16.028	10.1473	33.6832	24.6307	34.6481
LOC101793129	1.42027	4.05857	0.000486634	0.00259582	340.5	295.5	123	716	453	400.5	32.71	34.2027	22.5128	80.6088	58.149	50.7605
COQ9	1.42058	6.32385	0.000454822	0.00245272	1271.5	1023.5	909	3077	2164	2300.5	45.8216	44.4407	62.4134	129.953	104.206	109.38
ATG2B	1.42455	7.43123	0.000203653	0.00121544	3832.5	3068.5	1168.5	5986.5	5343	4869.5	14.5023	13.9462	8.17602	26.4594	27.1117	24.2103
DHRS7	1.42457	6.61897	0.00037581	0.0020825	2194.5	2148.5	482	3776.5	2821	2663	62.4247	74.6353	24.2667	120.352	101.424	96.0642
FUNDC2	1.4254	6.73216	0.00149106	0.00672629	3058	1907.5	454.5	2277	3372	4211.5	106.999	82.9157	31.3104	94.5308	159.747	196.138
IBA57	1.42646	3.94892	0.00197807	0.00852902	401.5	275.5	79.5	588	596	259.5	7.21467	5.96475	2.72181	12.3827	14.3106	6.15217
EGF	1.42802	4.81986	0.00035054	0.00195647	573.5	589	169	781.5	704.5	1151.5	4.75734	5.88688	2.67102	7.59741	7.80895	12.6024
TOB1	1.4286	7.02885	0.000574523	0.00299921	2892.5	2878.5	633	3860	4700	3626	66.168	79.3378	27.5892	103.483	143.666	109.437
TMCC2	1.42982	4.45322	0.000952621	0.00459578	569	409	105	553	911	563	9.50016	8.22776	3.34017	10.8206	20.3244	12.4019
LOC101792019	1.43236	4.70265	0.000114953	0.000739026	551.5	456	185	908	737.5	799	66.9113	66.6589	42.7647	129.106	119.563	127.897
LOC101798330	1.43352	3.82869	0.000471307	0.00252777	325	265.5	83	456	383.5	489.5	4.17177	8.58386	4.12774	6.85974	13.5217	17.377
IFNGR1	1.43874	6.8794	0.000790047	0.00393716	3184	2307	473.5	3826	3911.5	3309	20.1588	17.5986	5.71178	28.3885	33.0914	27.6406
BLVRA	1.43985	3.30256	0.00199547	0.00859776	233.5	161	64	225	235	455.5	2.20468	1.7895	1.14571	2.49972	2.97764	5.66651
LOC101797925	1.44346	4.49547	0.00107822	0.00510782	580	386.5	122.5	477.5	571	1049.5	15.31	12.2923	6.16087	14.7715	20.1402	36.5501
NPAT	1.44383	5.65512	0.0001819	0.00109997	1090.5	929	324	1784.5	1918	1029.5	6.19539	6.35914	3.5071	11.8813	14.5604	7.71666
POLR3H	1.44494	4.71011	0.000234464	0.00136945	516	333	253	787.5	789	873	10.5548	8.64337	9.9178	18.5451	23.1648	23.4146
CNST	1.44512	3.52604	0.000960298	0.00462714	235	201.5	82.5	530.5	244.5	318	3.48963	3.60518	2.33414	9.23217	4.85145	6.23016
GBAS	1.44555	8.33054	0.000236781	0.00137957	5899	5119.5	2827.5	11182	8872	10321.5	98.0911	102.57	89.5807	217.91	197.131	226.441
LOC101793952	1.44736	5.68608	0.000119704	0.000766604	1244.5	976	268.5	1535.5	1748	1538.5	11.3211	10.701	4.65759	16.3837	21.2479	18.4745
PPP3CC	1.44854	5.98037	5.28692e-05	0.000372767	1353	1186	398	1941	2095	1886.5	32.2573	34.0687	18.079	54.2329	66.7415	59.34
LOC101800015	1.45045	4.02765	0.00026877	0.00154461	353.5	270.5	115.5	631.5	420.5	488	20.4593	18.8629	12.7363	42.8332	32.5198	37.2633
RASSF9	1.45155	2.02776	0.00221946	0.00943889	90	60	30	115.5	116.5	143	0.942374	0.750125	0.648835	1.45703	1.63079	2.10825
LOC101804127	1.4524	7.11481	0.00117417	0.00548749	2163.5	1740.5	1549	6408.5	3876	2931.5	82.7944	80.2523	112.942	287.413	198.202	148.011
DNAJB12	1.45554	4.24454	0.00156349	0.00700488	514	389	61	692	576.5	518	12.8433	11.7113	2.90406	20.2641	19.2484	17.0767
DLST	1.45561	7.895	0.000558978	0.00293011	5941.5	4398	1214.5	9478.5	7901	5170	92.5496	82.5416	36.0443	173.031	164.453	106.25
LOC101804838	1.45566	5.949	5.41055e-05	0.000379896	1182.5	870.5	566	2000.5	1917.5	1895.5	7.99512	7.0914	7.29123	15.8514	17.3237	16.9086
LOC101803858	1.45645	7.67972	0.00143313	0.0065072	3028.5	2132	2540.5	7603.5	6415.5	5373.5	197.625	167.626	315.859	581.478	559.404	462.627
BAIAP2L1	1.45757	3.00306	0.00100374	0.00479924	182	123	56.5	214	274	256.5	1.68179	1.371	0.994741	2.32012	3.38324	3.13068
NDEL1	1.4586	6.89206	0.00112484	0.00529889	2590	2369	660.5	6371.5	2289	2785.5	44.4847	49.0424	21.6455	127.25	52.6198	63.0818
PLEKHM1	1.45935	5.25601	8.19377e-05	0.000548263	859	733	213.5	1201	1128	1268	8.01913	8.24475	3.79745	13.1396	14.071	15.6176
LOC101803414	1.4623	6.48437	0.000181466	0.0010979	1697.5	1317.5	795	2576	3578.5	2231.5	18.8051	17.5856	16.7801	33.444	52.9722	32.6154
MBTPS2	1.46341	5.1301	6.37269e-05	0.000439737	766	594	236.5	1019.5	1181.5	1084.5	5.23745	4.89347	3.08094	8.1693	10.7946	9.78321
ATP5O	1.46387	9.08518	0.00170116	0.00751053	8777	5863	6313	24125.5	16330.5	11344.5	349.778	281.517	479.338	1126.75	869.613	596.474
PLCD3	1.46529	4.85911	0.00029664	0.00168348	672	468.5	192	924.5	581	1238	13.4886	11.3304	7.34275	21.7476	15.5831	32.7852
ANXA11	1.46676	7.1911	0.000426042	0.00231549	3456.5	2886	713.5	4631.5	5476	3644.5	63.7546	64.1373	25.0743	100.116	134.964	88.6896
WDR1	1.46992	7.85484	0.000602639	0.00312705	5696.5	4143	1233	6392	9817.5	5474.5	76.8875	67.3755	33.4924	101.109	177.064	97.4883
CDC14A	1.47082	3.85031	0.00133241	0.00612048	354.5	304.5	53	506	352.5	505	5.78035	5.98225	1.64655	9.66928	7.68029	10.864
LOC101791983	1.47105	3.87405	0.00210125	0.00900426	303	313.5	73.5	745.5	239	422.5	2.16529	2.69929	1.00074	6.24348	2.28219	3.98345
PPM1K	1.47195	7.12084	0.000154159	0.000952705	3256	1950	1038.5	4050.5	4636	4414.5	15.6073	11.2243	9.51137	22.6423	30.8454	27.8351
BBS2	1.47256	5.53283	0.000511957	0.00271618	922.5	652	401.5	2098.5	692	1652.5	5.08742	4.3323	4.21868	13.5627	5.09939	12.0236
LOC101792525	1.47573	5.55986	0.00143065	0.00649845	652.5	474.5	598	1801	1693.5	972.5	70.5433	61.8088	123.179	228.189	244.648	138.715
TXNRD3	1.47617	6.48277	0.00056881	0.00297301	2098.5	1927	360.5	3475.5	3045.5	1969	33.9963	35.3174	10.4752	65.1924	63.2431	40.4777
SMAD7	1.47645	3.01067	0.00129591	0.00597841	191.5	151	39	212.5	260	279.5	6.06689	5.76386	2.35408	7.88973	11.0066	11.6826
ANK3	1.47759	7.47877	0.00021936	0.00129662	3485	3756	1015	6858.5	5098.5	5017	8.4246	10.9398	4.6749	19.4304	16.4691	16.0011
STAB2	1.47825	2.88027	0.000952427	0.00459578	135	147.5	46	251.5	238.5	199.5	0.542551	0.71423	0.352229	1.18454	1.28078	1.05782
FAM160B1	1.47915	6.13104	6.49878e-05	0.000447264	1266	1090.5	605.5	1883	2214.5	2495.5	7.99376	8.29627	7.28437	13.9339	18.6842	20.7891
DVL1	1.47929	6.27993	0.000124826	0.000793428	1872.5	1431.5	399.5	2462	2039	2855.5	11.3675	10.8417	3.98564	18.4344	16.5369	23.1325
LOC101804210	1.48064	7.13121	0.000543985	0.0028582	2751.5	1726	1331	4789.5	5619.5	2829.5	62.2041	47.0142	57.3307	126.895	169.757	84.3955
MICU2	1.48169	7.5321	0.000111869	0.000721949	3621.5	3082.5	1403.5	5565	6118.5	5786.5	37.2504	38.221	27.3229	67.0952	84.0464	78.0064
LOC101800375	1.4819	8.00601	0.000204295	0.00121855	5556.5	4754.5	1547.5	9078.5	8948.5	6334	65.5928	67.6237	34.8053	125.596	141.152	98.649
TEX2	1.48253	6.2904	0.000127638	0.000809997	1595	1274	581.5	2462	3183	1727	7.99019	7.70635	5.3517	14.395	21.2729	11.4063
RPTOR	1.48271	6.15582	0.00195354	0.00844232	1774.5	1642	197.5	3082	2168.5	1559	10.2502	11.428	2.17363	20.864	16.7378	11.8813
METTL5	1.48391	2.73329	0.00176749	0.00778121	105.5	106.5	60	294	156.5	179	5.11238	6.21813	5.53965	16.6965	10.1337	11.4442
CLDN1	1.48798	4.17408	0.000279416	0.00159879	420	291.5	113	797	447	481.5	5.66421	4.73662	2.90355	12.5966	8.05524	8.56735
NDUFB5	1.48846	7.35218	0.000898735	0.00438235	2521.5	1685	1932	5993	5203.5	4335.5	132.371	106.579	193.242	368.709	365.014	300.284
KCNMA1	1.48856	7.49614	0.000258928	0.00149459	4390	3357	886	6878	4927.5	5410.5	34.2165	31.0863	9.72492	55.8356	49.4422	54.0297
LOC101804909	1.489	7.46502	0.00135425	0.00620874	3692	2653	1367.5	10249.5	3437.5	3495	13.9046	12.0386	9.81264	45.2384	17.299	17.3662
NFKB2	1.49355	3.57382	0.00094412	0.00456035	317.5	210.5	49	405.5	409.5	308	3.73856	2.98643	1.0993	5.59574	6.44311	4.78488
ATP5F1	1.49387	8.67403	0.000395105	0.00217335	6962.5	5092.5	4175.5	15309.5	13323.5	10264	137.313	121.009	156.898	353.847	351.113	267.07
LOC101803843	1.49513	6.8082	0.000257458	0.00148902	2542	2068.5	614.5	3882	4279	2461.5	32.168	31.5954	14.9069	57.488	72.3339	41.0279
SAMD4A	1.49757	6.9135	8.87246e-05	0.000588673	2393.5	2295.5	751.5	3991.5	3559.5	3903	32.6693	37.7505	19.5432	63.8482	64.9197	70.2854
VWA8	1.4998	6.02839	0.000313724	0.00177107	1558	1402	237	2464.5	1865	1899.5	7.99702	8.67058	2.31777	14.825	12.7915	12.8635
NFKB1	1.50004	5.69862	0.00170106	0.00751053	1317	955.5	230.5	3040	841	1181.5	13.5022	11.8074	4.50416	36.5335	11.5049	15.9806
KLF3	1.5005	4.66072	7.51892e-05	0.000508	434	430.5	203.5	791.5	725.5	878	7.0242	8.39498	6.27526	15.0129	15.6901	18.7483
TM2D1	1.50921	5.31136	9.56766e-05	0.000628793	596	705.5	334.5	1040.5	1156	1556	10.4573	14.9145	11.1823	21.3955	27.1027	36.0199
CCBL1	1.50977	3.45009	0.000928009	0.00449909	303	176.5	46	394	351.5	290.5	6.21131	4.35938	1.79663	9.46549	9.62824	7.85683
PIP4K2A	1.51014	5.19278	7.08601e-05	0.000484292	666	505	329.5	1479	891	1135	18.5675	16.9633	17.5023	48.323	33.1924	41.748
CACNA2D1	1.51364	7.59442	0.000775514	0.00387429	4746	4051.5	675	7505	4872.5	6161	35.3629	36.3595	9.57914	65.5416	48.5076	60.5444
NDUFA8	1.51399	7.17092	0.000420773	0.00229001	2321	1713.5	1526.5	5647.5	4799.5	3334	123.428	109.789	154.666	351.965	341.047	233.917
DOCK11	1.51801	5.01169	0.000150979	0.000936481	731	587	170.5	1478.5	748	885.5	2.40834	2.33012	1.07025	5.70857	3.29293	3.84901
MCOLN1	1.51828	4.15107	0.000459739	0.0024781	441	320	79.5	534.5	433	720	8.87909	7.76282	3.0497	12.612	11.6493	19.1259
TRAK2	1.5187	5.77848	0.000106809	0.000691944	1281	1103.5	231	1996	1629	1620.5	10.896	11.6977	4.0141	19.972	18.9244	18.9353
LRPPRC	1.52021	8.1163	0.000640381	0.00329976	6685.5	5666	1064.5	10901	8995.5	6693.5	52.8611	53.9782	16.0365	101.013	95.0406	69.8258
SERINC3	1.52329	5.3506	0.000575515	0.00300081	1065.5	830.5	122.5	1355	1244	1290	23.6956	22.2533	5.19053	35.3151	36.9672	37.8499
ABCC9	1.52356	7.10177	0.00145972	0.00660255	3465.5	2984	383.5	4714.5	3568	4860.5	22.8696	23.717	4.86202	36.3666	31.5502	42.3948
IMMT	1.52498	6.17775	0.000354039	0.00197319	1887	1403.5	251.5	2803.5	2170.5	1966.5	53.3803	47.8367	13.5552	92.9428	82.0446	73.3944
PSME4	1.52733	7.25702	0.000461595	0.00248609	3743	3065	577.5	5329.5	5156.5	4124.5	17.6928	17.3946	5.21926	29.3898	32.5048	25.5598
ATG13	1.52797	7.4963	0.00039336	0.00216678	3528	3428	1091	9268.5	3808	4494	25.4615	29.988	15.6906	77.3023	36.6332	42.3332
TPP2	1.5284	7.59006	0.000151466	0.000938516	3270.5	2733.5	1753.5	7881	4731.5	5951.5	25.7165	25.8974	26.2703	72.625	49.7139	61.7426
GAPDH	1.52849	14.2371	0.00175276	0.00772392	250069	180836	245230	666846	553604	628232	5927.47	5164.55	11075	18524.3	17534.3	19646.7
CLPX	1.52949	8.22519	8.21385e-05	0.000549063	5737	4729.5	2266	9609	8704.5	10270.5	49.443	49.1105	37.4065	97.2031	100.241	117.13
PPP3CA	1.52997	6.84806	0.000121393	0.000775363	1958.5	1982.5	890.5	4681	2476.5	3952	36.7449	44.8153	31.8323	102.924	62.0859	97.8251
GPR56	1.52999	5.76075	0.00090271	0.00439629	1488.5	1063.5	151.5	2328	1408.5	1491	14.9508	12.8877	2.82933	27.3873	18.9026	19.7718
LOC101794019	1.53055	4.13249	0.000205152	0.00122242	311.5	270	143.5	505	432.5	728	15.1847	15.8581	13.3279	28.85	28.1719	46.8209
LMO7	1.53073	9.07275	0.000163792	0.00100435	8890.5	7559	5015	16658	15919.5	18814.5	63.2307	65.8409	80.1834	134.24	147.266	170.656
SLC39A14	1.53136	2.39393	0.000936257	0.00453164	87.5	90.5	39.5	199	145	152.5	2.04009	2.54231	1.75468	5.43752	4.51742	4.69106
CASQ2	1.53204	10.1233	0.000596931	0.00310152	24818	23707.5	4480	31387.5	41272	33274.5	307.601	354.035	105.793	455.914	683.529	544.117
TBX15	1.5327	6.17627	0.00137837	0.0063022	1784	1627.5	182.5	2159.5	2700.5	2012.5	34.7652	38.2129	6.776	49.3184	70.3194	51.7423
LOC101801905	1.53286	5.96657	8.04441e-05	0.000539798	1342.5	1267	292.5	2581.5	1803.5	1633	12.1687	13.8371	5.05145	27.4225	21.8437	19.5288
LOC101797338	1.53733	3.29501	0.000909141	0.00442396	201.5	168	60.5	354	173	411	13.1227	13.1825	7.50698	27.0184	15.0549	35.3144
WFS1	1.53754	5.8009	2.71246e-05	0.000205216	1341	908	303	2048.5	1683.5	1613.5	15.8139	12.8913	6.80261	28.2888	26.5074	25.0843
ADCY7	1.53761	2.80082	0.000760633	0.003808	159.5	115.5	37.5	275	202	186	0.783816	0.664681	0.348808	1.56766	1.31773	1.19481
AGPAT5	1.53811	5.64025	3.67246e-05	0.000268058	1171	824	276	1430	1740	1572	13.5307	11.4718	6.07623	19.3645	26.8655	23.965
SLC13A1	1.53847	2.85683	0.000904038	0.00440095	123	99.5	65.5	293	171.5	226	0.860764	0.83896	0.873334	2.40299	1.6037	2.08664
ABCC4	1.54048	1.69386	0.00184549	0.00804847	62	41.5	27	108	108.5	85	0.46862	0.377934	0.388824	0.956662	1.09582	0.847633
XKRX	1.54226	5.03552	0.000626118	0.00323467	886.5	610	105.5	1051.5	773	1316	27.8962	23.1279	6.32528	38.7777	32.5033	54.6365
EPS8L2	1.54241	3.08241	0.00213582	0.00911749	227.5	148.5	29.5	229.5	218	355	1.87059	1.47117	0.462148	2.2115	2.39517	3.85112
LOC101805078	1.543	5.0066	5.59041e-05	0.000391594	714.5	592	162.5	1213	949.5	923	5.34985	5.34073	2.31821	10.644	9.49982	9.11804
BCAS3	1.54386	6.14492	0.000330308	0.00185406	1572.5	1265	378.5	2639.5	1104.5	3090	14.7354	13.982	6.47289	28.2126	13.2849	38.8552
SGCB	1.5439	8.19213	0.00155044	0.00695169	7711.5	5996	792	9641	10124.5	8204.5	65.4948	61.3577	12.816	95.9613	114.901	91.9349
CAV2	1.54891	6.04897	4.27783e-05	0.000307493	1608	1134.5	321.5	2210.5	2164	1964.5	29.5926	25.156	11.273	47.6754	53.2152	47.6991
PRKAB2	1.54898	6.01969	3.85515e-05	0.000280698	1246	1159	415.5	2138.5	1452.5	2641.5	26.5559	29.7623	16.8723	53.4145	41.3657	74.277
LOC101796347	1.5491	3.31538	0.000654947	0.00335844	254.5	146.5	52	376	214	364.5	3.38899	2.3505	1.31931	5.86782	3.80783	6.40384
LOC101804634	1.54937	5.67774	7.38181e-05	0.000500167	1162.5	932	253	1261	1735.5	1865.5	7.12064	6.87831	2.95262	9.05206	14.2047	15.0758
NDUFB10	1.54949	6.97642	0.000320951	0.00180583	2081.5	1422	1298.5	5099	4203.5	2828	180.864	148.873	214.97	519.239	488.054	324.202
SMCR7	1.55073	5.59287	1.92189e-05	0.000151015	949	816	320	1472.5	1748.5	1381.5	12.5302	12.9814	8.0501	22.7852	30.8487	24.0659
KLHL13	1.55164	5.7778	0.000106676	0.000691459	1199	971.5	299.5	1440.5	2440.5	1318	11.8207	11.4709	5.53206	16.5987	32.0213	16.9782
PITPNC1	1.55575	4.1339	0.000216004	0.00127806	363.5	225	140	659.5	360.5	670.5	10.8638	8.37335	6.19975	22.6912	12.5538	25.6178
DLAT	1.55576	7.77402	0.000173167	0.00105526	4641	3777	1290	8436.5	8129	4486	46.9953	46.0818	24.8882	100.118	109.992	59.9326
SNTA1	1.55625	6.66483	0.000102504	0.000668457	1601	1388.5	959	4311.5	2709.5	2803	37.3544	39.0334	42.6314	117.892	84.4735	86.2847
LMBRD1	1.55632	4.39281	0.000594137	0.00308836	515.5	423	68	750.5	718	544.5	8.49862	8.40233	2.13594	14.5003	15.817	11.8434
GHITM	1.5599	8.2518	0.000117378	0.00075421	5865	4481.5	2346.5	11941.5	10502.5	6940.5	91.875	85.8575	75.617	207.72	205.048	131.199
KLHL34	1.56064	5.82389	0.000427059	0.00231944	1078.5	858.5	427	1482.5	2931.5	946.5	5.96782	5.72368	4.50178	9.61384	21.6754	6.90998
PPP3R1	1.56188	5.56687	4.07229e-05	0.000294692	1053.5	891	223.5	1678	1304.5	1581.5	36.2126	36.9013	14.6374	67.5963	59.917	71.7223
LIG4	1.56313	4.49745	0.000767013	0.00383344	751.5	256	87.5	734	710	718.5	8.09525	3.32262	1.79585	9.26624	10.2198	10.2115
PHYH	1.56442	5.41939	1.99978e-05	0.000156926	980	694.5	238.5	1520	1239	1359.5	23.3475	19.9355	10.8259	42.6632	39.4427	42.7321
LOC101793705	1.56522	3.48302	0.000242521	0.00140958	228	178	72.5	485	307.5	285	7.73171	7.27277	4.68424	19.2747	13.9337	12.751
SLC9B2	1.56562	5.70709	0.00119871	0.00559333	1251.5	1101.5	158.5	2218	843.5	2022.5	9.71025	10.2973	2.34309	20.1637	8.74511	20.7037
LOC101793242	1.56588	2.97477	0.00051838	0.00274532	188.5	115.5	44	311	237.5	205	4.44236	3.27963	1.97568	8.58953	7.47907	6.37407
DHTKD1	1.5663	6.03043	7.12892e-05	0.000486381	1653.5	1066.5	304.5	1857.5	1846	2558	13.2856	10.3247	4.66149	17.4909	19.8194	27.1167
HPGD	1.56757	3.84203	0.000850988	0.00418408	191.5	260.5	117	756.5	291	352	4.02399	6.61437	5.25729	19.5939	8.34295	10.2313
LRP12	1.56808	6.22622	0.000140822	0.000882285	1906.5	1313.5	302.5	3074.5	2268	1903.5	12.4707	10.352	3.76998	23.5686	19.8234	16.4273
LOC101799608	1.56834	3.02163	0.000793115	0.00394886	185.5	101	57.5	232.5	189.5	351.5	6.5439	4.30858	3.42133	9.75602	8.33757	15.0903
ESRRG	1.57131	5.88275	2.93275e-05	0.000219353	1380	1003.5	294.5	1866	2105	1685	29.7604	26.0745	12.1006	47.1604	60.6587	47.9424
LOC101802377	1.57188	2.1017	0.00197483	0.00852404	79	49	39	114	112	177.5	2.02021	1.50975	1.90017	3.41648	3.82708	5.98862
CA2	1.57189	6.88876	0.000583968	0.00304086	1924.5	1581	1097.5	4703.5	1766.5	5060	39.7746	39.3695	43.2169	113.924	48.7846	137.975
LOC101795892	1.57678	11.7609	0.000525941	0.00278162	86292.5	66252	12251	126876	108194	100220	576.76	534.503	157.48	992.833	964.777	882.6
NBEAL2	1.57917	4.7134	0.000130204	0.000824507	592	512	105.5	919.5	738.5	871.5	2.4607	2.56416	0.835505	4.47914	4.10174	4.7793
MGLL	1.57951	5.2329	4.03344e-05	0.000292117	780.5	617.5	230	1377	1424.5	818	11.9085	11.3517	6.68611	24.6221	29.0422	16.4664
LOC101793983	1.58123	5.3272	0.000320544	0.0018044	929.5	762.5	163	2000	775.5	1158.5	16.4854	16.2941	5.50806	41.5707	18.3786	27.1086
SDHB	1.58196	8.24671	0.000113343	0.000730464	5101	3970.5	2755.5	12530	8472	8511	144.29	137.085	147.622	426.911	319.974	321.379
ERBB2IP	1.59091	6.86543	8.74812e-05	0.000581076	2431	2050.5	639	5228.5	2663	3505.5	16.9148	17.1902	8.47115	42.6348	24.759	32.1804
CHRDL1	1.59214	4.34316	5.58461e-05	0.00039142	341.5	373	132	635.5	744.5	565.5	2.54074	3.36573	1.87113	5.54103	7.45484	5.55088
SSH1	1.5924	6.03412	0.000222597	0.00131116	1444	1308	259	3191.5	1362	1875.5	10.0217	10.9376	3.4248	25.9583	12.6309	17.1733
ZMYND11	1.59307	7.33911	0.000158726	0.000976329	3254.5	2902	905	7206	3121.5	5524	45.5173	47.9627	23.1637	119.484	59.6193	101.803
RNF14	1.59376	4.71776	2.13322e-05	0.000165527	536	420.5	165	920	737	885	8.59437	8.12372	5.04073	17.2879	15.7906	18.722
NOS1AP	1.59454	4.27345	0.000587913	0.00306005	267.5	296.5	173.5	1053.5	373	474	7.35749	9.82585	9.09213	33.9583	13.7087	17.2006
CPED1	1.59506	4.24572	0.000250518	0.00145244	462.5	348	69	720.5	566	548	2.22721	1.94495	0.609817	4.12627	3.71337	3.54505
LOC101794030	1.59667	4.8469	8.21503e-05	0.000549063	607.5	558.5	127.5	1183.5	749.5	866.5	11.9594	13.2473	4.78228	27.3048	19.7159	22.5057
PPIP5K1	1.59764	6.35192	6.42277e-05	0.000442808	1714.5	1615.5	357	2423	2954	2476.5	10.3269	11.7275	4.09588	17.1087	23.7821	19.682
LARP1B	1.59948	6.37481	1.53269e-05	0.000123338	1694.5	1194	577.5	2367.5	2896	2713	13.3805	11.6226	8.73337	25.2715	33.7515	31.3187
CUL1	1.59997	7.25367	4.84941e-05	0.00034418	3170	2470.5	921	4378	5675.5	4611.5	37.2464	34.9743	20.6179	60.2846	89.1066	71.487
WDR81	1.60135	5.68848	9.41755e-06	7.94437e-05	1003.5	911.5	299.5	1968	1558	1478.5	5.03796	5.51357	2.8648	11.5789	10.4517	9.79306
SLC15A2	1.60294	3.96627	0.000294041	0.00167033	400	234	72	658	512	346.5	4.75443	3.35115	1.63054	9.1658	8.13185	5.43378
ZHX1	1.60386	6.93945	0.000121316	0.000775291	1983	1490.5	1163	5479.5	3295.5	3227	8.883	8.02357	9.91669	28.6677	19.3477	18.9158
ANK1	1.60447	7.31433	0.000445461	0.00240994	3649	2863.5	700.5	4403	3259	7727	14.3154	13.5353	5.236	20.2435	17.0843	39.9947
PCYT1A	1.60671	6.43915	2.89288e-05	0.000216782	1487.5	1389.5	639	3795	2672.5	2002	15.8207	17.572	11.1309	46.8464	32.649	28.0112
BNIP1	1.60714	4.12181	8.90922e-05	0.00059078	273.5	244.5	152	561	628.5	483.5	3.31213	3.56754	3.50715	7.96195	10.1704	7.72515
TSNAX	1.60799	6.16056	0.000123658	0.000787121	1299	1023	553	3863.5	1755.5	1437	17.6056	16.7824	14.3808	61.616	31.9714	25.6955
CAV1	1.60839	8.02968	0.000369115	0.00204852	6667.5	4713	889	8166	9438	7614	90.8167	77.3463	23.0709	130.352	171.776	136.828
ICA1	1.60948	4.02538	0.00123859	0.00575441	317	242	112.5	395	887.5	263	2.79883	2.57309	1.75661	4.21718	10.7118	3.16703
LOC101795636	1.61211	1.61467	0.00124058	0.00576142	52	63	14	104.5	89.5	96.5	0.868647	1.268	0.445583	2.0458	1.99776	2.1268
TRIM13	1.61236	5.9695	0.000273011	0.0015667	1455	1264	201	2920	1525	1705.5	16.8064	17.5913	4.42352	39.5276	23.5376	25.991
NDUFA9	1.61294	7.96771	4.24609e-05	0.000305584	4800	3521	1859	9994.5	7987.5	6405.5	91.2056	80.6094	67.3008	222.56	202.802	160.581
SCHIP1	1.61626	7.87649	0.000341118	0.00190929	4872.5	3791.5	1387.5	7600	11040	3996.5	83.0455	79.3924	45.0565	154.121	255.239	89.8678
ATP5C1	1.61812	9.29642	0.000107919	0.000698371	10529	8077	5533	27941	17291	16416.5	320.924	296.933	325.592	1020.16	720.615	676.741
MYRIP	1.61832	3.09226	0.000543482	0.00285776	157.5	112.5	67	400	175.5	256	1.08823	0.925777	0.884828	3.20668	2.15675	2.34858
CBR4	1.61857	3.61974	0.000132433	0.000836831	196	161.5	109.5	418	388	378.5	4.96564	4.92982	5.28559	12.4108	13.1351	12.6516
UGT8	1.61907	2.91871	0.00233259	0.0098632	156.5	139.5	34	410.5	111.5	220.5	1.78008	1.91178	0.736825	5.47198	1.69465	3.30898
LOC101793837	1.61957	12.5724	6.1809e-05	0.00042788	99980	87783	50022.5	202064	199212	189441	2671.9	2898.56	2317.8	6430.49	7044.3	6778.99
LPGAT1	1.62672	5.45734	0.000193339	0.001162	849.5	746	258.5	1024.5	2261.5	908.5	5.40243	5.71616	3.13218	7.63562	19.2178	7.62274
AQP4	1.62703	5.98547	4.53388e-05	0.000324123	1157	838.5	504.5	2692.5	1159.5	2372	30.6926	26.7716	25.1498	83.63	41.0305	83.021
THSD7A	1.62715	2.996	0.000472247	0.00253154	163.5	155.5	32	259	240.5	268.5	0.691216	0.794246	0.241838	1.56729	1.37297	1.72095
CREB5	1.62822	3.7701	6.93727e-05	0.000475779	246.5	240	81	486.5	440.5	393	3.49561	4.10068	2.18852	8.08527	8.34704	7.35289
FURIN	1.62978	5.14808	0.00167328	0.00742074	891	748.5	66	1036.5	1024.5	1371	11.7929	11.9364	1.66436	16.0775	18.119	23.9409
PODN	1.62994	5.17576	3.61698e-05	0.000264663	610.5	752.5	181.5	1427	880.5	1226.5	6.51638	9.67758	3.69112	17.8505	12.5583	17.2722
XIAP	1.63034	5.76351	5.20444e-05	0.00036739	1295	915	231	1390.5	1702.5	2148.5	8.83227	7.49208	2.81427	11.1286	15.7745	19.0392
LOC101803906	1.63177	3.26837	0.00072233	0.00365341	148	181.5	61	176.5	348.5	392	1.07254	1.59015	0.845109	1.49557	3.38615	3.78188
CAPN2	1.63265	4.60787	0.000269868	0.00155017	401.5	445.5	153	426	1097	799	4.88028	6.52448	3.54332	6.06841	17.8175	12.8134
PECAM1	1.63349	8.04213	0.000673924	0.0034396	6991.5	4772.5	720.5	10312	7843.5	7616.5	74.9214	57.3013	9.34697	122.785	103.307	106.138
PAMR1	1.63379	3.90274	9.95502e-05	0.000651661	243	233	112.5	437.5	600.5	399.5	2.65621	3.0912	2.42791	5.69486	9.06624	5.89558
SLMO1	1.6341	3.6987	0.000672978	0.00343766	222	157.5	113.5	350.5	630	259.5	1.71193	1.46337	1.66759	3.16758	6.49164	2.64016
ADHFE1	1.63453	6.68159	0.000210988	0.00125403	1536.5	1371	928	2464	2399.5	5066.5	14.295	15.3684	16.4498	26.8657	29.83	62.1899
SLC6A6	1.63498	8.34776	0.000175968	0.00106902	5229.5	4290.5	2843	16195.5	8658.5	7320.5	40.7511	42.5398	29.548	153.477	83.4471	70.0921
LOC101800056	1.63571	3.22034	0.000808497	0.00401022	181.5	191	36.5	389.5	182.5	338	1.82226	2.24559	0.671417	4.67677	2.43223	4.50851
SLC7A6	1.63626	4.46528	3.25322e-05	0.000240579	426	337	144	975.5	620.5	567	3.13236	2.9856	2.01737	8.39315	6.09657	5.39409
LOC101796791	1.63629	7.39661	2.8633e-05	0.000215072	3135.5	2845	1033	6007.5	5887	4507	19.1664	20.9535	12.0308	43.0362	48.0849	36.3481
SH3BP5	1.63647	8.34403	0.000343905	0.00192216	5644.5	4065.5	2768.5	17633.5	8288	6309.5	40.4512	35.1043	37.8017	148.099	79.3665	59.657
MAPK6	1.63652	7.09195	4.25408e-05	0.000305973	2583	2325	809.5	4190	5467.5	3540.5	26.7562	29.0919	15.6628	50.6865	76.0821	48.4403
SLC25A25	1.63773	5.9175	1.52897e-05	0.000123173	1083.5	829	469	2615.5	1951.5	1355	9.08454	8.37468	7.49217	25.7001	21.8637	14.989
ETNPPL	1.63817	7.90491	7.59624e-05	0.000512931	5471	4049	1094.5	8782	8345	6232	82.1228	72.5124	17.8697	157.296	172.132	126.531
GSG1	1.64076	3.68234	0.00110033	0.00519797	249.5	216	72.5	331	681.5	213	2.74311	3.35131	1.82733	4.24296	11.4471	3.15724
SLC6A4	1.64358	3.50735	0.000245987	0.00142827	190	239.5	53	354	427	315	1.38527	2.10391	0.736237	3.02476	4.15997	3.03006
DEPTOR	1.64368	7.6159	0.000105567	0.000685401	3272	3009	1460	5846.5	4125.5	9151	46.4403	51.4569	39.4816	97.2487	78.2419	171.36
KCNJ8	1.64384	5.01953	2.26006e-05	0.000173998	661	494.5	197	1502.5	778	915.5	5.92261	5.33847	3.36309	16.5206	9.31477	11.3119
ACTR3B	1.64531	5.66286	1.74364e-05	0.000138389	1042.5	723.5	326	1483.5	2144	1266	16.5296	13.8218	9.84839	27.5665	45.4248	26.4839
OPTN	1.64761	4.69485	9.88397e-05	0.000647779	427	388	196.5	669	1205.5	613	6.09485	6.67277	5.34389	11.191	22.9923	11.544
LOC101792573	1.64828	0.711069	0.00185076	0.0080658	30.5	20.5	11.5	59	42	52	0.359266	0.290944	0.260832	1.00847	0.979975	1.16112
MALL	1.64866	3.22643	0.00138288	0.00631792	137	100	95	174.5	387	328	1.90878	1.68259	2.58968	2.87024	7.23911	6.05515
TAPT1	1.64936	5.98009	3.82359e-06	3.53062e-05	1228	1054.5	362	2132.5	1988	2031.5	13.124	13.5677	7.30005	26.7459	28.443	28.7142
STK32C	1.65082	5.35973	3.38477e-05	0.00024906	844	665	226.5	1945.5	845.5	1269	6.30939	5.98972	3.22607	17.0444	8.44578	12.516
LOC101799461	1.65148	4.18099	0.000292785	0.0016656	424.5	343	57	683	597	489	25.7514	25.0702	6.58808	48.5569	48.3926	39.1375
TANGO2	1.65182	5.55279	6.80614e-06	5.93653e-05	907.5	739	289.5	1810	1128.5	1665.5	15.0217	14.7386	9.13021	35.1121	24.9606	36.3728
GPHN	1.65788	6.76641	0.000304974	0.00172497	2567.5	2140	309	3810	3296	3538.5	33.2304	33.3717	7.61981	57.7905	57.0025	60.4234
ADCY3	1.66124	2.82507	0.000464346	0.0024961	158	117	30.5	274	162.5	254.5	1.56509	1.3964	0.57563	3.18083	2.15089	3.32607
STOX1	1.6628	2.89207	0.000648219	0.00332846	116.5	125.5	49.5	200.5	160	355.5	1.17896	1.53023	0.954422	2.37791	2.16359	4.74651
HIBADH	1.66964	6.68392	0.000223001	0.00131229	2275	1699.5	476.5	1935	3082	4922.5	71.3836	64.2507	28.4866	71.1548	129.22	203.781
PTDSS1	1.67071	6.54237	7.32876e-05	0.000496858	2159.5	1556	388	2216	3498	3310	23.4474	20.3559	8.02665	28.198	50.7508	47.4166
RASGRF2	1.67082	3.19648	0.000285271	0.00162913	177	113.5	67.5	434.5	254	212.5	1.4795	1.14308	1.075	4.25636	2.83698	2.34348
FILIP1	1.67083	9.64238	0.00146146	0.00660788	8403	6305.5	10148.5	22088	26200.5	29514	51.4332	46.5761	127.233	155.739	212.55	237.514
LOC101803241	1.67088	6.48844	5.31604e-05	0.000374151	1896.5	1594	398.5	2768.5	3786.5	2173	14.9412	15.1308	5.98166	25.5614	39.8614	22.5867
GNPAT	1.67471	6.70247	9.14912e-06	7.73451e-05	1725.5	1516.5	780.5	3404	3432	3344	19.5856	21.3909	16.8793	48.7543	52.0535	50.0781
GOT2	1.68432	8.30699	3.09688e-05	0.000230607	6052	4254	2207.5	12128.5	11345	7659	99.8748	84.5851	69.4094	234.569	250.174	166.759
KIAA0319L	1.68447	6.78979	0.000232251	0.00135988	2581.5	2084	333.5	4767	3033	3148.5	13.2277	12.8662	3.25589	28.6262	20.7666	21.2852
TNFRSF11B	1.68454	3.24432	0.000885471	0.0043284	242	155.5	28	309	384	226	3.46176	2.68011	0.763133	5.1802	7.33997	4.26531
IGF2R	1.68589	6.82852	0.000239757	0.00139553	2588.5	2220	329	4489	3070.5	3658.5	9.75093	10.0761	2.36132	19.8177	15.4557	18.1828
LOC101801939	1.68823	1.61546	0.00148763	0.00671339	62	57	10	136	68.5	92	2.23186	2.47224	0.685862	5.73748	3.29494	4.36942
TRAF3IP3	1.68907	0.30163	0.00214003	0.00912699	22.5	16	7.5	40.5	33	40.5	0.411303	0.352403	0.261217	0.867642	0.806073	0.976776
STAT1	1.6895	4.938	4.45888e-06	4.06323e-05	577.5	450.5	196	1087	868	1054.5	8.69205	8.22193	5.83712	19.8076	17.943	21.3975
EIF4EBP1	1.69076	8.70927	0.000526898	0.00278386	5051.5	3613.5	4853	17307	13023.5	11031.5	279.522	240.915	511.642	1122.34	962.952	805.361
LOC101804080	1.69292	6.42754	0.000161524	0.000991991	1788.5	1772.5	264.5	3592	2828	2082	16.9869	20.2838	4.78642	39.9822	35.8909	26.0895
CAP2	1.69366	7.99743	1.66301e-05	0.000132704	4785.5	3693	1676.5	7771	7333	9957	49.5147	46.039	33.0499	94.2301	101.384	135.924
MOCOS	1.69433	5.17622	5.2738e-05	0.000372064	673.5	641	183.5	1499.5	632	1455	3.87406	4.67839	2.16799	10.2525	4.83468	11.1921
SYNM	1.6988	7.33689	0.000623451	0.0032223	1738.5	1578	1858.5	4085	6913.5	4717	6.77651	7.41102	13.8024	18.6608	36.009	24.2581
GFM1	1.69958	6.79509	3.44759e-05	0.000253052	2374.5	1900.5	481	3607	4182.5	3090.5	31.9835	30.8433	12.3441	56.9385	75.2785	54.9216
FOXK2	1.70014	6.62877	5.45983e-06	4.87013e-05	1949.5	1537.5	558	3520	2924	3304	28.8706	27.4339	15.7444	61.0916	57.8617	64.5554
ARRDC3	1.70051	5.84052	0.000804406	0.00399161	1039	1084	269	3763.5	1234.5	798.5	16.0092	20.1244	7.89709	67.9599	25.4171	16.2327
LOC101790086	1.70071	1.54157	0.00184548	0.00804847	66	44.5	11	56	109	110.5	1.36837	1.11163	0.434524	1.36068	3.01973	3.02262
LOC101800333	1.70363	4.01039	0.00154939	0.00694959	397	301	36	450	759	354.5	8.74575	7.98937	1.51102	11.6178	22.3424	10.3035
LAMC1	1.70831	10.844	0.000109186	0.000705409	34414.5	36432	7432.5	78025.5	45923	58809.5	181.042	230.92	74.4962	481.04	322.812	408.175
IVNS1ABP	1.70909	7.6885	3.22756e-05	0.000239131	4445	3490.5	881	6750.5	6953	6577	59.7582	56.6058	22.5415	105.656	123.589	115.545
CACNB2	1.70927	1.94958	0.00115924	0.00543492	91.5	57.5	14	181.5	94.5	101.5	1.54742	1.17164	0.451104	3.59725	2.13551	2.26472
LOC101804453	1.7104	4.42243	1.73431e-05	0.000137741	392	389.5	102.5	804.5	681.5	626	17.5665	21.0304	8.75154	42.2506	40.8082	37.0113
RALY	1.71129	5.61551	0.000120541	0.000770756	1159	862	153.5	2354	1192	1347	36.5766	32.7768	9.22973	87.0628	50.2664	56.0852
VPS37A	1.71202	5.17991	3.94854e-05	0.00028657	656	533	233.5	1835	1117.5	661.5	10.936	10.7059	7.41656	35.8507	24.8934	14.5494
SNRNP35	1.71239	7.13299	5.77478e-05	0.000403074	1895.5	1674	1318	3730.5	4832	5166	15.8636	16.885	18.0397	36.783	54.5767	57.6308
LOC101790171	1.71248	4.38739	1.72283e-05	0.000137014	370.5	249.5	163.5	708	562.5	786.5	2.08251	1.68969	1.75096	4.66377	4.22476	5.83253
ANKH	1.71424	5.36882	2.29708e-05	0.000176274	629	570	326.5	884	1433.5	1702	5.54787	6.05745	5.4868	9.13764	16.8949	19.8059
VDAC2	1.71984	10.515	5.89428e-05	0.000410687	21244.5	17215	13192	62027.5	42497	41012	200.91	196.155	237.803	687.596	537.119	511.852
ATP5J2	1.71984	8.59437	0.000349508	0.00195163	5063.5	3542.5	4128	18803	10572.5	9276	385.745	325.161	599.169	1678.74	1076.24	932.331
AGTR2	1.7202	5.21292	5.77768e-06	5.11502e-05	670.5	612.5	206	1373.5	877	1423	5.74529	6.32352	3.36311	13.7927	10.0414	16.0589
USP32	1.72102	5.94988	0.00015731	0.000968629	1477.5	1075.5	187.5	2840.5	1213	2127.5	6.14291	5.38761	1.48528	13.8404	6.73889	11.6701
LOC101796096	1.72413	8.42841	3.61979e-05	0.000264704	5133.5	4160.5	2994.5	13844	8686.5	11734.5	223.919	218.657	248.864	707.694	506.295	675.309
CPEB3	1.72477	5.14401	0.00115821	0.00543227	749.5	739.5	84.5	2073.5	737.5	757.5	9.93781	11.7071	2.08621	32.4061	13.1194	13.4655
SLC26A4	1.7261	1.56872	0.00101272	0.00483435	61	50	10.5	70.5	109.5	102.5	0.431958	0.426601	0.141665	0.585069	1.03611	0.957626
GSN	1.72643	9.28421	4.80869e-05	0.000341701	14255.5	9857.5	2564	22887	17097	21837	171.874	143.197	58.8988	335.447	288.367	347.361
LOC101796695	1.72663	2.20177	0.0022739	0.00964609	92	86.5	15	77	150.5	214	4.42546	5.01333	1.37474	4.34078	9.6736	13.5814
PPAP2A	1.72793	7.13231	9.35945e-05	0.000616138	3120.5	2484	486.5	4831	5413.5	3583.5	107.263	102.876	31.8616	194.611	248.647	162.515
MDH2	1.73013	8.4804	2.27157e-05	0.000174638	5917.5	4334.5	2855.5	14468.5	11677	9326	138.461	122.199	127.301	396.752	365.092	287.902
KCNQ1	1.73158	1.69299	0.00125669	0.00582475	72.5	51.5	10.5	149	69.5	97.5	1.25261	1.07208	0.345644	3.01697	1.60452	2.22251
KPNA5	1.73352	5.5676	0.0002276	0.0013353	1123	894	110	1546.5	1724	1400	9.06529	8.68242	1.68934	14.6157	18.5889	14.8885
SLC20A2	1.73446	7.51446	0.00123684	0.00574855	4469.5	3558.5	334	7921.5	5714.5	4584.5	48.6287	47.1575	6.30389	98.2479	81.8763	65.4091
BVES	1.73771	6.4928	2.08031e-05	0.000162168	1616	1744	377.5	2499	3386	2958	42.9335	55.9869	19.1087	77.8917	120.4	103.804
AUH	1.73827	5.51846	6.10439e-06	5.38408e-05	962	717.5	214.5	1895	1516.5	1143	31.8831	28.2103	13.9697	72.2898	66.2429	49.6376
LOC101792360	1.74272	1.30612	0.00205188	0.0088119	42.5	50	7.5	56.5	66.5	113.5	0.71286	1.01918	0.242791	1.20987	1.57962	2.81487
FAM26E	1.74409	1.53757	0.000918067	0.00445638	63.5	41.5	12	65	102.5	110.5	1.17921	0.928553	0.424581	1.41462	2.54345	2.70733
LOC101802762	1.74663	3.4689	0.000726878	0.0036717	228.5	227	26	492.5	284.5	325.5	6.60654	7.90775	1.43226	16.6878	10.9913	12.4165
LOC101801944	1.74675	7.56987	8.80868e-06	7.495e-05	3230.5	2286.5	1464.5	6755	5758.5	6341.5	65.4856	55.8453	56.5622	160.475	155.979	169.601
SERPIND1	1.74979	6.88606	0.000104851	0.000681504	2311.5	2424	353.5	4230.5	3879.5	3623.5	19.1648	24.2149	5.58419	41.1174	42.9801	39.6368
ECI2	1.75062	6.1593	1.04318e-06	1.08737e-05	1273.5	1002.5	462.5	2642	2220.5	2235.5	26.1307	24.6226	18.2953	65.3747	62.896	62.5107
SDC3	1.75335	3.6686	7.24416e-05	0.00049197	202	146	105	570.5	299	398.5	4.42025	3.84936	4.37769	14.6304	8.74275	11.5049
CORO6	1.75386	4.21361	3.24112e-05	0.000239985	316	177.5	161.5	617.5	639.5	572	17.5748	11.8943	17.1134	40.2481	47.5252	41.9719
LOC101799320	1.75393	4.73185	0.000147995	0.000919905	596	422.5	102	1444	697	537.5	15.619	13.3406	5.09293	44.3487	24.4074	18.5843
CHCHD3	1.75715	6.42605	1.57604e-05	0.000126533	1352	1183	627.5	4338	2442	1870.5	84.1993	88.7679	74.4571	316.612	203.216	153.691
IGFBP1	1.75969	1.61247	0.000985853	0.0047233	32	61.5	18	132.5	81.5	85	0.778794	1.80338	0.834652	3.77915	2.6504	2.7293
LOC101798741	1.7623	4.21294	0.00210481	0.00901626	502	320.5	25.5	620.5	451	768.5	13.3154	10.2428	1.2887	19.2885	15.9848	26.894
LOC101796954	1.76444	2.17927	0.0018021	0.0078942	74.5	100	12	196.5	82	169.5	3.38016	5.46663	1.03734	10.4484	4.97136	10.1464
BHLHE40	1.76517	4.80726	1.06487e-05	8.88142e-05	429	410.5	194	1296.5	858.5	647.5	10.154	11.7067	8.7487	35.9634	27.1521	20.22
HPRT1	1.76799	7.65208	1.43691e-05	0.000116312	2928.5	2474	1663	5900.5	7296.5	6687.5	29.876	30.41	32.3244	70.546	99.4656	90.0122
TMCC1	1.77028	5.79839	7.89521e-05	0.000531296	1217	1057.5	142	1833.5	1990	1693.5	16.2268	16.3746	3.50696	29.0402	36.1717	30.301
LOC101802630	1.7729	7.5424	0.000126578	0.000803703	2446.5	1686	1898	8597.5	5387	4757	55.9264	46.4375	82.6662	230.33	164.551	143.471
MAP1LC3A	1.77404	5.63127	1.56791e-05	0.000125966	775	643.5	371.5	2653	1080.5	1286	19.365	19.3733	17.6862	77.6888	36.0762	42.3951
CD38	1.7742	2.18325	0.00169417	0.0074909	79.5	91	14	138.5	80.5	226	1.38451	1.90946	0.464534	2.82673	1.87329	5.19275
HERC2	1.77573	9.43941	8.01068e-05	0.00053784	14878.5	11015	2851.5	33954	14651.5	21607	31.884	28.4253	11.7056	85.2172	41.9298	61.0606
HORMAD1	1.77715	3.24626	0.00139927	0.00638293	196	44	88	335	216.5	389	2.21614	0.790246	2.28945	4.99918	3.97176	6.92366
DPY19L4	1.77747	5.95225	0.0005452	0.00286297	1466.5	1179	112	2702.5	1424	2100.5	12.7156	12.3171	1.85027	27.4617	16.4986	24.0292
DHRS7B	1.77768	5.18688	7.21009e-05	0.000490316	797	666	100.5	1061	1118.5	1429.5	11.1462	14.9446	2.6953	16.4642	20.5297	35.3883
EGLN1	1.7777	7.73638	9.19845e-05	0.000606554	2706	2067	2133.5	8092.5	7991.5	5167	26.0869	24.009	39.1875	91.4288	102.945	65.7193
UVRAG	1.77794	4.90477	4.72878e-05	0.000336833	591.5	502.5	126	1025	1346.5	592	8.9695	9.08767	3.59048	17.9442	27.3374	11.9569
MMP17	1.77843	4.68244	9.11384e-06	7.7102e-05	376	448	148.5	1163	749.5	662.5	3.07311	4.41171	2.31247	11.1398	8.18545	7.14391
LOC101794359	1.78054	0.623985	0.00148341	0.00669691	21.5	27	7.5	67.5	48.5	31.5	0.180774	0.239464	0.120149	0.670103	0.531777	0.354705
AR	1.78083	6.62742	6.59002e-06	5.75652e-05	1476.5	1738.5	558.5	3353	3921.5	2540.5	9.30318	13.1981	7.0577	26.1367	34.9425	22.3403
OSBPL8	1.78452	6.91969	6.34977e-06	5.57138e-05	2383	1668	673.5	4004.5	4746	3271	13.536	11.4157	7.28896	26.6577	36.0227	24.5137
UGP2	1.78574	8.28815	7.03343e-06	6.12121e-05	4926.5	4545.5	2081	13111.5	9064	9216	65.0845	72.8878	51.6486	203.095	160.241	167.415
HRH3	1.78733	2.31142	0.000274729	0.00157502	73	73	33	238	132.5	122	0.757951	0.913231	0.652819	2.89602	1.83829	1.67124
LOC101793237	1.78737	3.92355	3.78529e-05	0.000275782	290.5	271.5	56.5	496	489	520	3.24011	3.64857	1.20067	6.48338	7.28792	7.65204
SLC2A12	1.78972	4.0256	1.82285e-05	0.000143807	327.5	214	90	665.5	572	387.5	2.37298	1.86826	1.24247	5.65116	5.53809	3.70438
PLEKHN1	1.79214	4.40839	0.000808923	0.00401065	443.5	434	41.5	516	587.5	995	10.4821	12.359	1.8688	14.2926	18.5542	31.0268
SH3TC2	1.79413	1.67554	0.00131349	0.00604064	44.5	67.5	11.5	116	59	139	0.253078	0.462528	0.165596	0.966059	0.586954	1.26921
LOC101797452	1.79474	4.88054	3.43933e-06	3.23395e-05	547.5	431.5	159.5	1296.5	893	769.5	4.92702	4.76842	2.62456	13.88	10.881	9.30677
BCL2	1.79817	4.2219	0.000452735	0.00244337	184.5	176	204.5	953	408.5	524.5	2.33263	2.68103	4.92611	14.1205	6.90118	8.74895
DNAJB9	1.79936	5.27911	2.24113e-05	0.000172653	681	617.5	202.5	878	1920.5	1014	5.58316	6.13461	3.11069	8.55002	21.3066	11.0877
CIDEA	1.80265	2.66964	0.00130239	0.00600594	130.5	122.5	14	180.5	148.5	299.5	4.22423	4.77763	0.863427	6.84732	6.4231	12.7907
LOC101796365	1.80316	0.674358	0.00141241	0.00643294	18.5	27	9.5	61.5	58.5	31.5	3.48289	6.12451	3.40763	13.5691	14.7165	7.82418
SERINC2	1.8054	4.89172	1.79925e-05	0.00014204	628.5	501	99	1185.5	889.5	903	9.96535	9.57116	2.99077	22.029	18.8458	18.8901
CLOCK	1.80629	5.64844	0.000434764	0.00235639	1100	1004.5	85.5	2037	1375	1632	7.64185	8.40478	1.13346	16.5695	12.7421	14.8399
POPDC3	1.80629	3.48962	0.00190019	0.00823833	263	211.5	16.5	314	502	290	8.48804	8.22435	1.0146	11.8765	21.6489	12.3484
LOC101804245	1.80635	5.99934	0.000447628	0.00241834	356.5	1179.5	540	2134.5	2850	1373	7.51979	29.9767	21.702	52.7653	80.3289	38.21
CROT	1.80642	7.08664	7.38424e-06	6.38886e-05	2535.5	2131.5	662.5	3703	4979	4808.5	30.1481	30.5366	15.0087	51.6007	79.1078	75.4338
ACSBG1	1.80756	3.76908	3.70053e-05	0.00026994	283.5	203.5	57.5	372.5	441	535.5	3.12901	2.70619	1.20915	4.81821	6.50389	7.79782
PPP1R12B	1.80944	6.72806	3.40258e-06	3.20706e-05	1974	1635	526.5	3409	3879	3280	32.2999	32.2337	16.4139	65.3712	84.8114	70.8089
BFSP2	1.81028	1.77659	0.00128708	0.00594696	77.5	46	12.5	187.5	91	63	1.48987	1.06548	0.457845	4.22431	2.3376	1.5979
TPTE2	1.8112	3.20783	0.000136407	0.000858265	199	143.5	32.5	409.5	271.5	244.5	3.63327	3.10391	1.16814	8.76939	6.74462	6.03249
PTPLA	1.81275	4.39661	0.000125447	0.000796952	446.5	346	72	406	814	851.5	19.7913	18.5834	6.198	22.1858	51.4677	53.3087
FAM160A1	1.81289	4.13651	0.000211773	0.00125807	357	238.5	88.5	334	951	433	0.89422	0.719787	0.422357	0.980458	3.18301	1.43095
HEPH	1.81412	6.52226	2.23855e-05	0.000172567	1933	1492	337.5	3290.5	2037.5	3915	7.45126	6.97216	2.55881	15.0234	10.6755	20.3848
LOC101795904	1.8161	1.14711	0.000740403	0.00372726	33	33.5	12.5	109.5	58	49.5	0.763968	0.934427	0.551355	2.97085	1.7942	1.51191
LOC101792639	1.82005	5.48141	6.20894e-06	5.46406e-05	618	502.5	378.5	1937.5	1523	1037	61.3468	60.1007	71.5863	225.399	202.015	135.813
LOC101790895	1.82022	4.94199	6.81336e-06	5.93843e-05	467.5	493	178	1512	914	686	26.6801	33.8994	19.3547	101.126	69.7	51.6523
LPCAT2	1.82144	4.79041	0.000562408	0.00294547	649	488	55.5	657	1284.5	789	9.22341	8.35615	1.5028	10.9425	24.3928	14.7939
NEB	1.82293	12.3683	7.94326e-06	6.84744e-05	89091	67796	35156	171908	147977	210370	131.836	120.877	99.1194	298.127	292.6	410.718
CMIP	1.8233	6.1833	0.000548146	0.00287716	742.5	635.5	790	4404	1572.5	1483	10.8734	11.2535	22.5003	76.5065	28.2329	29.0042
CTDSPL	1.82678	8.42423	0.000190621	0.00114683	3636	3509	3451.5	17878.5	8081.5	9096.5	19.1154	22.2271	34.5723	110.153	56.7718	63.0949
IMPDH2	1.82711	8.44551	3.46732e-05	0.000254184	4607.5	3409.5	3234	14809	10652	9762	93.5146	83.3766	125.059	352.246	288.886	261.405
LOC101804160	1.82776	7.50896	1.24818e-05	0.000102226	2734	1903	1515.5	7382	6321.5	4642	106.366	89.2039	112.337	336.578	328.63	238.271
LOC101799205	1.82823	0.655426	0.000943567	0.00455954	22	19	11.5	65.5	45.5	40	0.554793	0.5773	0.552544	1.93578	1.53321	1.33085
PIM1	1.82829	2.24762	0.000607767	0.00314813	48.5	57.5	44	218	135.5	118.5	1.40723	2.01016	2.43241	7.41287	5.25344	4.5363
TOB2	1.82927	3.79699	0.000442926	0.00239842	318	248.5	26.5	523	397	474.5	11.5106	10.8376	1.82758	22.1859	19.2017	22.6603
CCDC132	1.83075	5.33603	4.05569e-06	3.72745e-05	813.5	594	180.5	1047.5	1280.5	1694.5	5.4552	4.79931	2.30617	8.23215	11.474	14.9918
LOC101797508	1.83212	4.42104	2.6891e-05	0.00020384	428	303	101	876	870.5	402.5	43.6774	37.2559	19.6379	104.767	118.703	54.1924
ADAMTS1	1.83214	6.95004	8.7449e-06	7.45685e-05	2363	2095	480.5	4664	4123	3651	18.9213	20.2121	7.33064	43.7676	44.1146	38.5709
PDK3	1.83259	7.21183	3.32304e-06	3.14969e-05	2883	2177	706.5	5481.5	4724.5	4709	66.5549	60.5526	31.0748	148.3	145.738	143.425
MBNL2	1.83564	6.43531	5.76542e-05	0.000402659	935	861.5	865.5	3696	3134	1901	9.68685	10.6652	17.3641	46.9228	44.8941	26.9969
LOC101795784	1.83647	2.77863	0.000790098	0.00393716	134.5	119.5	21	394	146	157	2.28548	2.44014	0.600954	7.65301	3.26857	3.55528
UBE2D1	1.83658	6.93751	3.84874e-06	3.54553e-05	1862.5	1546	883	5477.5	3351	3604	29.7358	29.8319	24.2673	102.408	71.36	76.0784
ATP5H	1.8372	8.27653	0.000185405	0.0011183	3321	2513.5	3358.5	13201.5	9059.5	9131.5	191.531	174.658	369.041	892.275	698.159	694.819
ATP6V0A1	1.83755	6.45374	0.000568924	0.00297301	1990.5	1680	133.5	2964	2989.5	2839	23.5929	24.6545	2.805	43.4263	51.0558	47.1643
DNAJB4	1.83807	6.83542	3.37111e-06	3.18503e-05	2106	1777.5	535	3726	4252	3458	19.6372	19.4569	7.15435	40.9227	50.5886	41.2614
C1QTNF1	1.83841	4.46285	1.14971e-05	9.51509e-05	500.5	259	104	742	888	572	16.185	10.0913	6.4077	28.1202	38.3709	24.4042
NDUFS7	1.84178	7.84145	1.44665e-05	0.00011694	3562.5	2727	1686	11339.5	6809.5	5208	117.76	108.61	106.185	439.283	300.774	227.13
AGBL1	1.84223	4.48022	0.000422843	0.00230022	539	355	51	920.5	925	398	4.84007	3.84088	0.872556	9.68708	11.099	4.71526
GPR171	1.84366	0.957979	0.00159933	0.00714106	25.5	28	12.5	110	34	48	0.553489	0.674472	0.516939	2.66228	0.94383	1.30496
TMEM185A	1.8462	5.37495	4.82927e-05	0.000342956	869.5	737	110	1216.5	1726.5	1195.5	16.074	16.4158	3.87442	26.3556	42.6483	29.1584
SLC26A5	1.84652	3.74909	5.19709e-05	0.000367091	280	214.5	45	483.5	341.5	526.5	2.21498	2.04446	0.678243	4.48245	3.60981	5.49504
ACADL	1.84829	9.0436	3.63775e-06	3.38263e-05	7998.5	7363	3437	18785.5	19410.5	14884	171.364	190.066	140.298	471.671	555.684	420.717
LOC101799882	1.84861	7.5199	0.000196824	0.00117995	1764.5	1537.5	2019	7853	4914.5	5860	121.944	128.025	265.85	636.035	453.837	534.315
LOC101792575	1.84866	5.48876	1.50326e-05	0.000121267	915	757.5	145.5	1734.5	1011	1799	10.5221	10.2908	3.23231	23.3966	16.012	28.4985
LOC101793438	1.84898	6.28749	0.000107546	0.000696335	730.5	680.5	855.5	2948.5	2842	2072.5	47.6688	53.5034	106.364	225.487	247.81	178.43
TRIB1	1.84917	5.57883	1.6554e-06	1.65681e-05	733.5	742.5	272.5	2278	1437	1144	9.15004	11.1599	6.47664	33.303	23.953	18.8282
NAMPT	1.85255	6.73965	3.69318e-06	3.41287e-05	2103.5	1514.5	502.5	4310	3762	2726	28.735	24.9274	13.0787	69.0004	68.6702	49.1309
PABPC4	1.85424	7.53874	8.77784e-06	7.47414e-05	3028.5	3279.5	819	5946.5	5013.5	7768	42.27	55.1508	21.7795	97.2685	93.5032	143.045
STARD7	1.85506	4.40043	5.69533e-06	5.0459e-05	396	332.5	89	797	765.5	562	12.7553	12.9041	5.46194	30.0858	32.9475	23.8832
LAMB2	1.8556	6.59527	0.000847879	0.00417227	2107.5	1904.5	140	4390.5	2271.5	3190	28.2709	30.7817	3.57816	69.0227	40.7161	56.4577
LOC101800366	1.85606	6.28421	2.35397e-06	2.30135e-05	1406	1169.5	381	2117	2250.5	3443.5	16.0034	16.0386	8.26251	28.2393	34.2284	51.7115
PELI1	1.85893	6.77953	4.08584e-06	3.74932e-05	2075	1703.5	476.5	4780	3033	3355	21.4697	21.198	9.01627	56.8618	41.5963	45.4468
SLC22A3	1.86007	5.19394	0.00209852	0.00899584	342	374.5	372	2592.5	828	382	1.85392	2.446	3.8421	16.4699	5.99758	2.73205
FAM184B	1.86053	5.33908	2.73623e-05	0.000206749	561	514.5	299.5	1108.5	2112	801.5	6.19388	6.84423	6.30024	14.3431	31.1584	11.6752
FRY	1.86113	7.40965	0.000386586	0.00213601	3337.5	3494	310.5	6887	4883	5478	10.3027	13.0186	1.72343	24.9057	20.1618	22.2886
ATP5A1	1.86191	9.54175	5.29696e-05	0.00037303	15920	11063.5	2775	33898	26748.5	15098	331.959	277.954	110.246	828.365	745.284	415.357
RHBDF1	1.865	6.49407	2.10731e-05	0.000163739	1818	1437	325.5	4730	2142.5	2376	20.087	19.1021	6.92655	60.5635	31.4151	34.4738
LOC101805105	1.86515	2.49151	0.00013052	0.000825624	84.5	79.5	34	172	247.5	136	1.41588	1.60501	1.08545	3.37758	5.5415	3.00656
RNF144B	1.86619	4.47304	0.000146372	0.000912217	448	420	48	676	861.5	685.5	2.42331	2.73729	0.49469	4.28533	6.22684	4.89215
KCNJ12	1.86691	0.939716	0.00187074	0.00813456	46.5	15	9	105	39.5	45.5	1.15049	0.447157	0.42426	3.04456	1.30589	1.48526
RD3	1.86847	2.80453	0.00140245	0.00639493	79.5	172.5	18	372.5	174.5	163.5	0.609327	1.59298	0.262855	3.34592	1.78714	1.65334
FNIP1	1.87059	6.41567	7.85055e-07	8.3981e-06	1286.5	1103.5	578	3699.5	2621	2359	7.98923	8.25671	6.83885	26.9243	21.7492	23.1435
SH3RF1	1.87465	5.50227	1.94768e-07	2.40608e-06	758.5	628.5	257.5	1517	1368.5	1688	6.60648	6.59567	4.27319	15.4848	15.9272	19.3976
LOC101798831	1.87504	6.12772	0.000134029	0.000845105	1608.5	1176	145	3016	1625	2491	24.8076	21.8529	4.2608	54.5131	33.4886	50.687
LOC101791103	1.87616	2.14925	0.000981389	0.00470382	50.5	51	38	111.5	87.5	239	0.474686	0.577596	0.699207	1.25629	1.09902	2.96396
GPCPD1	1.87836	8.93568	0.000102889	0.000670596	7317.5	6443.5	3254.5	30811.5	10265.5	9749.5	82.5877	85.7413	61.7416	365.957	147.068	139.426
PQLC3	1.8788	3.75172	0.000902252	0.00439587	310.5	238	19.5	615.5	412.5	340.5	6.23627	5.75944	0.746206	14.4876	11.0705	9.02279
LOC101796232	1.87896	8.55506	2.80762e-06	2.71786e-05	6521	5091.5	2105.5	15870.5	12375	10008	131.455	123.666	80.8686	374.939	333.342	266.178
LOC101797129	1.88141	6.65924	1.22877e-05	0.000100846	1628.5	1507.5	545.5	1921.5	3808.5	4341.5	25.2827	28.1989	16.1358	34.9608	79.0078	88.9273
FAM189A2	1.88327	4.17786	0.000432013	0.00234363	405	323	29.5	738	608.5	487	9.09321	8.73784	1.26196	19.4189	18.2559	14.4262
LOC101803838	1.88546	4.03296	2.61934e-06	2.54185e-05	280	228.5	87	652	485.5	520.5	3.51427	3.45544	2.08045	9.59027	8.1423	8.61902
IRS1	1.88668	7.03073	8.96398e-06	7.60522e-05	2283	2353.5	456	4632	3933.5	4685.5	31.2522	38.8176	11.8932	74.3104	71.9507	84.6235
LOC101791544	1.88876	8.56505	1.29468e-05	0.000105741	5862.5	5905.5	1997	8233.5	15810.5	13788	31.463	37.5338	20.0708	51.9453	113.294	95.9594
LOC101800379	1.89169	3.85186	0.000170915	0.00104316	289.5	264	31	437.5	471.5	541.5	2.42809	2.6483	0.530687	4.16717	4.97596	5.8773
NRCAM	1.89303	3.08884	0.00120478	0.00561722	184	150	14.5	420.5	154	294	1.54551	1.51804	0.23205	4.13928	1.72844	3.25807
RAPGEF3	1.89499	3.76878	1.10511e-05	9.18458e-05	284	169.5	61	405.5	441.5	523	2.91365	2.09521	1.19236	4.87546	6.05244	7.07914
FAM102B	1.89697	5.35008	1.65588e-05	0.000132224	654	671	186	2349	1059.5	805	5.68269	7.02487	3.07928	23.9202	12.3015	9.22853
LOC101793631	1.89768	5.57353	5.9918e-05	0.000416499	634.5	660	320	2977	1228.5	733	36.401	45.621	34.9777	200.155	94.1754	55.4812
EZR	1.8989	5.48527	3.13051e-07	3.68608e-06	679.5	541.5	305.5	1314	1662	1531.5	8.61086	8.2679	7.37613	19.5146	28.1429	25.6056
LRRC38	1.90203	3.62322	7.19578e-05	0.000490096	204.5	188	58	374	619	237.5	5.32937	5.90309	2.87986	11.4225	21.5553	8.16594
LOC101792762	1.90206	7.30743	2.4613e-06	2.39834e-05	3077.5	2037.5	776	4569	5188	6234	48.6314	38.7932	23.3636	84.6147	109.547	129.971
SLC25A19	1.90254	5.01441	7.63722e-05	0.000515403	680	548.5	77.5	1632	900.5	787	10.9408	10.633	2.37576	30.7727	19.36	16.7061
NDUFAF2	1.90474	4.39706	0.00017247	0.0010521	400	259.5	109.5	1221.5	691	257.5	31.8813	24.9203	16.6284	114.097	73.5927	27.0778
LOC101790444	1.90571	3.14592	0.0001237	0.000787121	147	154	32	437.5	178.5	290	0.638137	0.808533	0.264744	2.21578	1.069	1.6209
BMP4	1.90654	3.44516	0.000164472	0.00100748	168.5	152.5	61.5	627	323	168	2.3926	2.60903	1.66382	10.4338	6.12849	3.14731
LOC101794064	1.90692	6.92737	3.33564e-06	3.15909e-05	1570	1619	858	3916.5	3103	5337.5	11.3532	14.1061	11.8213	33.1913	29.9835	50.9234
LOC101794008	1.90814	2.02818	0.000166456	0.00101857	73.5	63.5	14.5	120.5	163	121	2.37447	2.47168	0.8925	4.56218	7.03636	5.15733
GPR85	1.90927	5.6179	1.33188e-05	0.000108451	700.5	1041.5	146	1628	1622	1724.5	12.1929	21.8422	4.84185	33.2092	37.725	39.6024
CAPN3	1.90934	8.84998	2.43657e-05	0.000186251	9172.5	7709	1373	18029	12982.5	16090.5	73.0557	75.7676	18.3526	173.048	140.089	175.534
PM20D2	1.91122	6.72549	7.49117e-05	0.000506415	1464.5	1276	763	3879.5	1439.5	5512.5	32.814	34.4477	32.5728	101.871	43.0986	162.959
SEC14L5	1.91209	3.12295	0.000635873	0.00328076	227.5	116	15.5	368.5	219	297.5	2.40712	1.47882	0.31247	4.56941	3.09629	4.15302
MAK	1.91349	2.03917	0.000506506	0.00269209	51.5	38	36.5	118.5	96.5	194	0.35442	0.315089	0.47859	0.95573	0.887399	1.76146
LOC101790407	1.91373	4.52496	0.0010646	0.00504935	203.5	192.5	245.5	484.5	421.5	1411	3.12091	3.55702	7.17345	8.70796	8.63764	28.5498
NFKBIZ	1.91414	4.26741	3.64041e-06	3.38263e-05	279	258.5	121	918	581.5	470.5	4.13739	4.625	3.4234	15.967	11.5383	9.2179
ITGB4	1.91871	2.43331	0.000841052	0.00414732	136	74	9	208	137.5	199	0.751973	0.496804	0.0984088	1.31554	1.03558	1.37168
PPP1R3C	1.91987	6.14735	2.09071e-05	0.000162871	1114.5	1016.5	384	1431	3891	1743	13.1848	14.4891	8.65538	19.8399	61.5087	27.2052
NUB1	1.9206	6.73578	1.40621e-06	1.43414e-05	1366	1262.5	809.5	3460	3663	3686	18.762	20.893	21.4984	56.4724	68.1514	67.6768
BAG3	1.92348	7.63729	3.89404e-05	0.000283181	2471.5	2062.5	1666.5	4371.5	9655.5	5911	36.9687	37.1712	47.494	76.632	192.988	116.653
PLEC	1.9255	10.8328	0.00010459	0.000680182	36079.5	32913.5	4141	68568	62836.5	54597.5	69.8147	76.7361	15.2669	155.494	162.472	139.386
MDH1	1.92558	8.87503	9.37965e-06	7.91806e-05	7273.5	4843	3402.5	21000.5	17049	10062	166.27	137.874	148.194	583.647	541.85	315.052
LOC101795022	1.92681	5.22645	3.51888e-06	3.29866e-05	753	578	119.5	1453	1006.5	1366	13.9046	12.8597	4.20429	31.4439	24.8347	33.2794
LOC101798941	1.92779	5.92709	0.000310058	0.00175121	1036	872.5	295.5	4497.5	992.5	926	14.0063	14.2125	7.61171	71.2593	17.9298	16.5172
RAB40B	1.92832	3.34782	0.000535355	0.0028213	178	100.5	67	310.5	577	130	3.42391	2.32921	2.45549	6.99956	14.8306	3.29918
LOC101793413	1.92943	3.71312	0.000246426	0.00143012	216.5	202	58	864.5	258	244	3.04644	3.42472	1.55497	14.2563	4.85105	4.52986
DBT	1.9301	6.3013	1.43833e-06	1.46185e-05	1535	1103.5	323	2227.5	2400	3366	23.9218	20.7203	9.59064	40.6826	49.9778	69.2085
FBXO30	1.93066	7.01618	1.15151e-05	9.52333e-05	1916.5	1582.5	854	7001	3896	2496	13.5356	13.4614	11.488	57.9542	36.7538	23.264
LY75	1.93184	7.0175	7.10412e-05	0.000485249	2865.5	2041.5	303.5	5646	4377	3260.5	13.1046	11.2489	2.64449	30.2601	26.7473	19.6728
GPRC5C	1.93328	1.99191	0.000299642	0.00169888	77	64	10	164.5	96.5	141	2.47534	2.47892	0.612497	6.19748	4.14526	5.9803
EPDR1	1.93392	1.45593	0.000184797	0.00111577	43	44.5	10	81.5	107.5	81.5	1.39327	1.73726	0.617343	3.09478	4.65432	3.48405
NT5C3A	1.93507	7.78886	8.28313e-06	7.11445e-05	2838.5	2149	1855.5	8464	5402.5	8798	62.4287	57.026	80.4223	213.862	156.711	252.584
LOC101805140	1.9367	6.36136	2.06584e-05	0.000161466	1683	1353	211.5	3159	2010	3258	53.9978	52.3033	12.9289	118.781	86.1725	137.912
LOC101804971	1.93902	6.09266	5.51615e-07	6.11697e-06	1139	1085	285	2728.5	2477.5	1769	9.36766	10.7517	4.46594	26.2989	27.2271	19.1953
LOC101799824	1.93991	3.68154	6.36896e-06	5.58407e-05	212	160	72.5	386	543	362.5	3.97067	3.61067	2.58718	8.47269	13.5897	8.95769
FAM13B	1.94512	9.01735	5.56568e-06	4.94215e-05	6785.5	5212.5	4171	17503	20200.5	15037	49.0478	42.6294	57.5738	147.389	183.366	135.031
TMEM129	1.94533	3.66683	0.000113754	0.000731721	270.5	201	28.5	364	508.5	408	1.98946	1.78116	0.399367	3.13744	4.99734	3.95902
ARHGEF18	1.9499	6.5	5.24947e-06	4.71454e-05	1621.5	1389.5	351	4788.5	2461	2141	6.98507	6.69601	2.40055	18.8697	11.0223	9.46177
LOC101790104	1.95011	1.62669	0.000433978	0.0023532	62.5	45.5	7.5	153	78	81.5	2.46969	2.16628	0.564657	7.08534	4.1185	4.24894
ZDHHC16	1.95731	4.27176	4.6075e-06	4.18574e-05	247	237	136	684	828.5	448	6.55691	7.58037	6.87863	21.2797	29.3884	15.6906
GPSM1	1.95761	4.13505	0.00192114	0.00832002	367	276.5	42.5	1332	220	307	6.11756	5.09076	1.24231	24.4247	4.58865	6.37742
CBS	1.9579	4.18458	7.41094e-07	7.96389e-06	303.5	228.5	98.5	717.5	535.5	608.5	2.90703	2.82451	1.92537	8.57265	7.33188	8.19586
LOC101791905	1.95805	6.73544	6.30008e-06	5.53601e-05	2087	1680	320.5	4158	3569	3199.5	9.76321	9.545	2.57667	19.7813	19.4136	17.4178
LOC101792054	1.96032	6.69279	0.000645541	0.00331615	2190.5	1880	139	3340.5	4766.5	2400.5	31.5136	32.5876	3.81004	56.3212	91.6295	45.5634
ITFG1	1.96078	6.10608	3.8031e-07	4.38192e-06	1198.5	1021	288.5	2914.5	1718	2470.5	10.9087	11.197	5.00313	31.0889	20.8949	29.6675
TCP11L2	1.96558	6.15076	1.50611e-06	1.52197e-05	1322	1114.5	235.5	2270	2735.5	2233	11.9889	12.1671	4.07835	24.1166	33.1389	26.6343
[truncated: 800 more rows]
