# Supplementary material for: Gene expression profiling in Pekin duck embryonic breast muscle
Source: PLoS One. 2017 May 4;12(5):e0174612. doi: 10.1371/journal.pone.0174612 (PMC5417483; doi:10.1371/journal.pone.0174612)
Supplement: S3 Table — (XLSX) [file pone.0174612.s003.xlsx]

## Sheet: Sheet1
S3 Table The GO terms of DEGs for E13 and E19 samples
Expression characteristics	Category	GO.ID	Term	PValue	ann.genes
Expressed higher in E19	BP	GO:0005975	carbohydrate_metabolic_process	0.048	FBP2;PDK4;PFKM;PPP1R3A;PPP1R3B;PPP1R3C;RAMP1
	BP	GO:0006796	phosphate-containing_compound_metabolic_process	0.058	ABCG8;CAV3;CD36;DUSP26;ENTPD2;FABP4;MYLK2;PDK4;PFKM;PTPN21;RAMP1;RASD1;STK17A;TPD52L1
	BP	GO:0007588	excretion	0.086	ABCG8;AQP4
	BP	GO:0051174	regulation_of_phosphorus_metabolic_process	0.086	CAV3;CD36;FABP4;PDK4;RAMP1;TPD52L1
	BP	GO:0005996	monosaccharide_metabolic_process	0.088	FBP2;PDK4;PFKM;PPP1R3C
	BP	GO:0006006	glucose_metabolic_process	0.088	FBP2;PDK4;PFKM;PPP1R3C
	BP	GO:0019318	hexose_metabolic_process	0.088	FBP2;PDK4;PFKM;PPP1R3C
	BP	GO:0006897	endocytosis	0.105	CAV3;CD36;RAMP1
	BP	GO:0010562	positive_regulation_of_phosphorus_metabolic_process	0.105	CD36;RAMP1;TPD52L1
	BP	GO:0031401	positive_regulation_of_protein_modification_process	0.105	CD36;RAMP1;TPD52L1
	BP	GO:0045937	positive_regulation_of_phosphate_metabolic_process	0.105	CD36;RAMP1;TPD52L1
	BP	GO:0006793	phosphorus_metabolic_process	0.115	ABCG8;ACACB;CAV3;CD36;DUSP26;ENTPD2;FABP4;MYLK2;PDK4;PFKM;PTPN21;RAMP1;RASD1;STK17A;TPD52L1
	BP	GO:0006470	protein_dephosphorylation	0.128	DUSP26;PTPN21
	BP	GO:0016311	dephosphorylation	0.128	DUSP26;PTPN21
	BP	GO:0016049	cell_growth	0.139	ACTA1;CAV3
	BP	GO:0033500	carbohydrate_homeostasis	0.139	CAV3;PFKM
	BP	GO:0042593	glucose_homeostasis	0.139	CAV3;PFKM
	BP	GO:0043405	regulation_of_MAP_kinase_activity	0.139	CAV3;TPD52L1
	BP	GO:0043500	muscle_adaptation	0.139	ACTA1;CAV3
	BP	GO:0051241	negative_regulation_of_multicellular_organismal_process	0.139	ABCG8;CAV3
	CC	GO:0005623	cell	0.022	ABCG8;ABLIM2;ACACB;ACTA1;ADCK3;ADTRP;ANO1;AQP4;BPIFB3;CA2;CA4;CACNG4;CAPN3;CAV3;CD36;CDHR1;CFTR;CLIC3;CMYA5;CSRP3;DBX1;DTNA;DUSP26;EEF1A2;ENPP6;FABP4;FAM134B;FBP2;FSD2;G0S2;HFE2;HMCN2;LMOD2;MURC;MYH11;MYLK2;MYOZ1;NEU2;PCSK6;PDK4;PFKM;PODN;PPP1R3C;PTGER3;PTPN21;RAMP1;RASD1;RASGEF1B;SERPINC1;SLN;SSPN;STBD1;STK17A;SULF1;TFCP2L1;TPD52L1;TUBA8;TXNIP;ZBTB16
	CC	GO:0044464	cell_part	0.022	ABCG8;ABLIM2;ACACB;ACTA1;ADCK3;ADTRP;ANO1;AQP4;BPIFB3;CA2;CA4;CACNG4;CAPN3;CAV3;CD36;CDHR1;CFTR;CLIC3;CMYA5;CSRP3;DBX1;DTNA;DUSP26;EEF1A2;ENPP6;FABP4;FAM134B;FBP2;FSD2;G0S2;HFE2;HMCN2;LMOD2;MURC;MYH11;MYLK2;MYOZ1;NEU2;PCSK6;PDK4;PFKM;PODN;PPP1R3C;PTGER3;PTPN21;RAMP1;RASD1;RASGEF1B;SERPINC1;SLN;SSPN;STBD1;STK17A;SULF1;TFCP2L1;TPD52L1;TUBA8;TXNIP;ZBTB16
	CC	GO:0005622	intracellular	0.044	ABLIM2;ACACB;ACTA1;ADCK3;ANO1;AQP4;BPIFB3;CA2;CA4;CACNG4;CAPN3;CAV3;CD36;CDHR1;CFTR;CLIC3;CMYA5;CSRP3;DBX1;DTNA;DUSP26;EEF1A2;FABP4;FAM134B;FBP2;FSD2;G0S2;HMCN2;LMOD2;MURC;MYH11;MYLK2;MYOZ1;NEU2;PCSK6;PDK4;PFKM;PODN;PPP1R3C;PTGER3;PTPN21;RAMP1;RASD1;RASGEF1B;SLN;SSPN;STK17A;SULF1;TFCP2L1;TPD52L1;TUBA8;TXNIP;ZBTB16
	CC	GO:0031012	extracellular_matrix	0.046	ANGPTL4;COL20A1;COL3A1;CPZ;ENTPD2;HMCN2;LAMB3;MFAP5;PCSK6;PODN
	CC	GO:0044428	nuclear_part	0.063	ABLIM2;PTGER3;TFCP2L1;ZBTB16
	CC	GO:0005578	proteinaceous_extracellular_matrix	0.065	ANGPTL4;COL20A1;COL3A1;CPZ;ENTPD2;HMCN2;LAMB3;MFAP5;PODN
	CC	GO:0044424	intracellular_part	0.07	ABLIM2;ACACB;ACTA1;ADCK3;ANO1;AQP4;BPIFB3;CA2;CA4;CACNG4;CAPN3;CAV3;CD36;CDHR1;CFTR;CLIC3;CMYA5;CSRP3;DBX1;DTNA;DUSP26;EEF1A2;FABP4;FAM134B;FBP2;FSD2;G0S2;HMCN2;LMOD2;MURC;MYH11;MYLK2;MYOZ1;NEU2;PCSK6;PDK4;PFKM;PODN;PPP1R3C;PTGER3;PTPN21;RAMP1;RASD1;SLN;SSPN;STK17A;SULF1;TFCP2L1;TPD52L1;TUBA8;TXNIP;ZBTB16
	CC	GO:0005887	integral_to_plasma_membrane	0.074	AQP4;CACNG4;CD36;CDHR1;PTGER3;RAMP1;SSPN;STBD1
	CC	GO:0005856	cytoskeleton	0.093	ABLIM2;ACTA1;CSRP3;LMOD2;MYH11;MYLK2;MYOZ1;PTPN21;TUBA8
	CC	GO:0044420	extracellular_matrix_part	0.106	COL20A1;COL3A1;ENTPD2;HMCN2;LAMB3;MFAP5
	CC	GO:0005604	basement_membrane	0.121	ENTPD2;HMCN2;LAMB3
	CC	GO:0033017	sarcoplasmic_reticulum_membrane	0.139	SLN
	CC	GO:0043233	organelle_lumen	0.148	ABLIM2;PCSK6;PDK4;TFCP2L1;ZBTB16
	CC	GO:0070013	intracellular_organelle_lumen	0.148	ABLIM2;PCSK6;PDK4;TFCP2L1;ZBTB16
	CC	GO:0043228	non-membrane-bounded_organelle	0.149	ABLIM2;ACTA1;CAPN3;CAV3;CSRP3;LMOD2;MURC;MYH11;MYLK2;MYOZ1;PTPN21;TFCP2L1;TUBA8
	CC	GO:0043232	intracellular_non-membrane-bounded_organelle	0.149	ABLIM2;ACTA1;CAPN3;CAV3;CSRP3;LMOD2;MURC;MYH11;MYLK2;MYOZ1;PTPN21;TFCP2L1;TUBA8
	CC	GO:0031226	intrinsic_to_plasma_membrane	0.162	AQP4;CA4;CACNG4;CD36;CDHR1;PTGER3;RAMP1;SSPN;STBD1
	CC	GO:0005865	striated_muscle_thin_filament	0.169	ACTA1
	CC	GO:0005884	actin_filament	0.169	ACTA1
	CC	GO:0036379	myofilament	0.169	ACTA1
	MF	GO:0004872	receptor_activity	0.026	CD36;CDHR1;PDK4;PTGER3;RAMP1
	MF	GO:0046983	protein_dimerization_activity	0.034	ABCG8;TPD52L1;ZBTB16
	MF	GO:0038023	signaling_receptor_activity	0.056	CD36;PDK4;PTGER3;RAMP1
	MF	GO:0042803	protein_homodimerization_activity	0.091	TPD52L1;ZBTB16
	MF	GO:0030246	carbohydrate_binding	0.099	PFKM;STBD1
	MF	GO:0004871	signal_transducer_activity	0.103	CAPN3;CD36;DOK5;PDK4;PTGER3;RAMP1
	MF	GO:0060089	molecular_transducer_activity	0.103	CAPN3;CD36;DOK5;PDK4;PTGER3;RAMP1
	MF	GO:0042802	identical_protein_binding	0.107	CMYA5;PFKM;TPD52L1;ZBTB16
	MF	GO:0046982	protein_heterodimerization_activity	0.108	ABCG8;TPD52L1
	MF	GO:0004725	protein_tyrosine_phosphatase_activity	0.138	DUSP26;PTPN21
	MF	GO:0005372	water_transmembrane_transporter_activity	0.147	AQP4
	MF	GO:0015250	water_channel_activity	0.147	AQP4
	MF	GO:0008022	protein_C-terminus_binding	0.149	CAV3;PFKM
	MF	GO:0001871	pattern_binding	0.164	STBD1
	MF	GO:0030247	polysaccharide_binding	0.164	STBD1
	MF	GO:2001070	starch_binding	0.164	STBD1
	MF	GO:0005200	structural_constituent_of_cytoskeleton	0.173	ACTA1
	MF	GO:0043531	ADP_binding	0.173	ACTA1
	MF	GO:0008168	methyltransferase_activity	0.182	METTL11B
	MF	GO:0016741	transferase_activity,_transferring_one-carbon_groups	0.182	METTL11B
Expressed higher in E13	BP	GO:0044087	regulation_of_cellular_component_biogenesis	0.025	GAP43;STMN2
	BP	GO:0044767	single-organism_developmental_process	0.04	CKB;COL9A1;CRMP1;DCC;ETV4;GAS2;MDK;SFRP2;SRD5A2;STMN2;UNC5C
	BP	GO:0000003	reproduction	0.055	GAS2;SFRP2;SRD5A2
	BP	GO:0003006	developmental_process_involved_in_reproduction	0.055	GAS2;SFRP2;SRD5A2
	BP	GO:0022414	reproductive_process	0.055	GAS2;SFRP2;SRD5A2
	BP	GO:0007166	cell_surface_receptor_signaling_pathway	0.078	GAP43;GRM8;PENK;SFRP2;UNC5C
	BP	GO:0048856	anatomical_structure_development	0.083	CKB;COL9A1;CRMP1;CYTL1;DCC;DPF3;DSP;ETV4;GAP43;GAS2;MDK;SFRP2;SRD5A2;STMN2;UNC5C
	BP	GO:0031344	regulation_of_cell_projection_organization	0.095	DCC;GAP43;STMN2
	BP	GO:0022607	cellular_component_assembly	0.109	GAP43;GAS2;KCNH7;MATN1;STMN2
	BP	GO:0044085	cellular_component_biogenesis	0.109	GAP43;GAS2;KCNH7;MATN1;STMN2
	BP	GO:0032502	developmental_process	0.14	CKB;COL9A1;CRABP1;CRMP1;CYTL1;DCC;DPF3;DSP;ETV4;GAP43;GAS2;MDK;SFRP2;SRD5A2;STMN2;UNC5C
	BP	GO:0007205	protein_kinase_C-activating_G-protein_coupled_receptor_signaling_pathway	0.146	GAP43
	BP	GO:0030031	cell_projection_assembly	0.146	GAP43
	BP	GO:0030154	cell_differentiation	0.146	COL9A1;CRMP1;CYTL1;DCC;DSP;ETV4;GAP43;GAS2;MDK;SFRP2;SRD5A2;STMN2;UNC5C
	BP	GO:0046847	filopodium_assembly	0.146	GAP43
	BP	GO:0048869	cellular_developmental_process	0.146	COL9A1;CRMP1;CYTL1;DCC;DSP;ETV4;GAP43;GAS2;MDK;SFRP2;SRD5A2;STMN2;UNC5C
	BP	GO:0051489	regulation_of_filopodium_assembly	0.146	GAP43
	BP	GO:0060491	regulation_of_cell_projection_assembly	0.146	GAP43
	BP	GO:0030030	cell_projection_organization	0.153	COL9A1;CRMP1;DCC;ETV4;GAP43;STMN2;UNC5C
	BP	GO:0001763	morphogenesis_of_a_branching_structure	0.157	ETV4;SFRP2
	CC	GO:0030426	growth_cone	0.093	DCC;GAP43;STMN2
	CC	GO:0030427	site_of_polarized_growth	0.093	DCC;GAP43;STMN2
	CC	GO:0044463	cell_projection_part	0.093	DCC;GAP43;STMN2
	CC	GO:0030175	filopodium	0.146	GAP43
	CC	GO:0031253	cell_projection_membrane	0.146	GAP43
	CC	GO:0031527	filopodium_membrane	0.146	GAP43
	CC	GO:0005768	endosome	0.169	STMN2
	CC	GO:0005794	Golgi_apparatus	0.169	STMN2
	CC	GO:0030424	axon	0.169	STMN2
	CC	GO:0048471	perinuclear_region_of_cytoplasm	0.169	STMN2
	CC	GO:0005730	nucleolus	0.219	ETV4;UPF3A
	CC	GO:0031974	membrane-enclosed_lumen	0.219	ETV4;UPF3A
	CC	GO:0031981	nuclear_lumen	0.219	ETV4;UPF3A
	CC	GO:0043233	organelle_lumen	0.219	ETV4;UPF3A
	CC	GO:0070013	intracellular_organelle_lumen	0.219	ETV4;UPF3A
	CC	GO:0005783	endoplasmic_reticulum	0.222	SRD5A2
	CC	GO:0005789	endoplasmic_reticulum_membrane	0.222	SRD5A2
	CC	GO:0012505	endomembrane_system	0.222	SRD5A2
	CC	GO:0031090	organelle_membrane	0.222	SRD5A2
	CC	GO:0042175	nuclear_outer_membrane-endoplasmic_reticulum_membrane_network	0.222	SRD5A2
	MF	GO:0016740	transferase_activity	0.055	CKB;GAS2;STK32B
	MF	GO:0000166	nucleotide_binding	0.105	CKB;STK32B;UPF3A
	MF	GO:1901265	nucleoside_phosphate_binding	0.105	CKB;STK32B;UPF3A
	MF	GO:0003824	catalytic_activity	0.116	AKR1D1;CKB;CRMP1;GAS2;SRD5A2;STK32B
	MF	GO:0097159	organic_cyclic_compound_binding	0.116	AKR1D1;CKB;DPF3;ETV4;STK32B;UPF3A
	MF	GO:0005516	calmodulin_binding	0.146	GAP43
	MF	GO:0001882	nucleoside_binding	0.157	CKB;STK32B
	MF	GO:0001883	purine_nucleoside_binding	0.157	CKB;STK32B
	MF	GO:0005524	ATP_binding	0.157	CKB;STK32B
	MF	GO:0016301	kinase_activity	0.157	CKB;STK32B
	MF	GO:0016772	transferase_activity,_transferring_phosphorus-containing_groups	0.157	CKB;STK32B
	MF	GO:0017076	purine_nucleotide_binding	0.157	CKB;STK32B
	MF	GO:0030554	adenyl_nucleotide_binding	0.157	CKB;STK32B
	MF	GO:0032549	ribonucleoside_binding	0.157	CKB;STK32B
	MF	GO:0032550	purine_ribonucleoside_binding	0.157	CKB;STK32B
	MF	GO:0032553	ribonucleotide_binding	0.157	CKB;STK32B
	MF	GO:0032555	purine_ribonucleotide_binding	0.157	CKB;STK32B
	MF	GO:0032559	adenyl_ribonucleotide_binding	0.157	CKB;STK32B
	MF	GO:0035639	purine_ribonucleoside_triphosphate_binding	0.157	CKB;STK32B
	MF	GO:0004672	protein_kinase_activity	0.17	STK32B

## Sheet: Sheet2
	BP	GO:0044767	single-organism_developmental_process	11	0.04	CKB;COL9A1;CRMP1;DCC;ETV4;GAS2;MDK;SFRP2;SRD5A2;STMN2;UNC5C
	BP	GO:0048856	anatomical_structure_development	15	0.083	CKB;COL9A1;CRMP1;CYTL1;DCC;DPF3;DSP;ETV4;GAP43;GAS2;MDK;SFRP2;SRD5A2;STMN2;UNC5C
	BP	GO:0032502	developmental_process	16	0.14	CKB;COL9A1;CRABP1;CRMP1;CYTL1;DCC;DPF3;DSP;ETV4;GAP43;GAS2;MDK;SFRP2;SRD5A2;STMN2;UNC5C
	BP	GO:0030154	cell_differentiation	13	0.146	COL9A1;CRMP1;CYTL1;DCC;DSP;ETV4;GAP43;GAS2;MDK;SFRP2;SRD5A2;STMN2;UNC5C
	BP	GO:0048869	cellular_developmental_process	13	0.146	COL9A1;CRMP1;CYTL1;DCC;DSP;ETV4;GAP43;GAS2;MDK;SFRP2;SRD5A2;STMN2;UNC5C

## Sheet: Sheet3
	BP	GO:0044767	single-organism_developmental_process	0.04	CKB;COL9A1;CRMP1;DCC;ETV4;GAS2;MDK;SFRP2;SRD5A2;STMN2;UNC5C
	BP	GO:0048856	anatomical_structure_development	0.083	CKB;COL9A1;CRMP1;CYTL1;DCC;DPF3;DSP;ETV4;GAP43;GAS2;MDK;SFRP2;SRD5A2;STMN2;UNC5C
	BP	GO:0032502	developmental_process	0.14	CKB;COL9A1;CRABP1;CRMP1;CYTL1;DCC;DPF3;DSP;ETV4;GAP43;GAS2;MDK;SFRP2;SRD5A2;STMN2;UNC5C
	BP	GO:0007205	protein_kinase_C-activating_G-protein_coupled_receptor_signaling_pathway	0.146	GAP43
	BP	GO:0046847	filopodium_assembly	0.146	GAP43
