# Supplementary material for: Gene expression profiling in Pekin duck embryonic breast muscle
Source: PLoS One. 2017 May 4;12(5):e0174612. doi: 10.1371/journal.pone.0174612 (PMC5417483; doi:10.1371/journal.pone.0174612)
Supplement: S4 Table — (XLSX) [file pone.0174612.s004.xlsx]

## Sheet: Sheet1
	S4 Table The GO terms of DEGs for E27 and E19 samples
Expression characteristics	Category	GO.ID	Term	PValue	ann.genes
Expressed higher in E19	BP	GO:0051301	cell_division	5.8e-10	AATF;ANLN;ASPM;AURKA;BORA;BUB1;BUB1B;CASC5;CCNA2;CCNB2;CDC25A;CDCA2;CDCA3;CDCA8;CDK1;CDK14;CENPF;CENPH;CENPJ;CENPO;CEP55;CIT;CKAP2;DOCK7;DSTN;DYNLT1;ECT2;ERCC6L;ESPL1;FZD7;GNAI3;HAUS1;HAUS3;HAUS8;HELLS;HMGA2;KIF11;KIF18B;KIF20A;KIF2C;KNTC1;LEF1;MAD2L1;MAEA;MAPRE1;MASTL;MDK;MIS12;MIS18BP1;NCAPD2;NCAPD3;NCAPG;NCAPG2;NCAPH;NDC80;NDE1;NEK2;NEK3;NEK6;NUP43;NUSAP1;OIP5;PDGFC;PDGFD;PLK1;PMF1;PRC1;PTTG1;…
	BP	GO:0000087	M_phase_of_mitotic_cell_cycle	8e-10	APITD1;BUB1;BUB1B;CASC5;CDCA8;CENPC1;CENPF;CENPH;CENPI;CENPK;CENPL;CENPM;CENPN;CENPO;CENPP;DLGAP5;ERCC6L;ITGB3BP;KIF18A;KIF20A;KIF2C;KNTC1;MAD2L1;MAPRE1;MIS12;MLF1IP;NDC80;NDE1;NUP43;PLK1;PMF1;RCC2;SGOL1;SKA1;ZWILCH
	BP	GO:0000236	mitotic_prometaphase	2e-09	APITD1;BUB1;BUB1B;CASC5;CDCA8;CENPC1;CENPF;CENPH;CENPI;CENPK;CENPL;CENPM;CENPN;CENPO;CENPP;ERCC6L;ITGB3BP;KIF18A;KIF2C;KNTC1;MAD2L1;MAPRE1;MIS12;MLF1IP;NDC80;NDE1;NUP43;PLK1;PMF1;RCC2;SGOL1;SKA1;ZWILCH
	BP	GO:0007067	mitosis	2e-06	ANLN;ASPM;AURKA;BORA;BUB1;BUB1B;CCNA2;CCNB2;CDC25A;CDCA2;CDCA3;CDK1;CENPF;CEP55;CHEK1;CIT;DLGAP5;DRD3;DYNLT1;EDN3;EML4;ESPL1;FGFR3;HAUS1;HAUS3;HAUS8;HELLS;HMGA2;IGF1;KIF11;KIF15;KIF18A;KIF18B;KIF2C;KNTC1;MAD2L1;MASTL;MCPH1;MIS18BP1;NCAPD2;NCAPD3;NCAPG;NCAPG2;NCAPH;NDC80;NEK2;NEK3;NEK6;NUSAP1;OFD1;OIP5;PBK;PLK1;PTTG1;RACGAP1;RANBP1;SEPT2;SKA1;SKA3;SMC4;SPC25;TPX2;TTK;UBE2E1;VRK1
	BP	GO:0000070	mitotic_sister_chromatid_segregation	0.00031	CIT;DLGAP5;ESPL1;KIF18A;MAD2L1;NCAPD2;NCAPD3;NCAPG;NCAPH;NDC80;NEK2;NUSAP1;SMC4
	BP	GO:0034080	CENP-A_containing_nucleosome_assembly_at_centromere	0.00055	CASC5;CENPH;CENPI;CENPK;CENPN;CENPO;CENPP;ITGB3BP;MIS18BP1;MLF1IP;NPM1;OIP5
	BP	GO:0031145	S1 Table The detailed information of DEGs between E13 and E19	0.0008	AURKA;BUB1B;CDK1;MAD2L1;PLK1;PTTG1;UBC;UBE2E1
	BP	GO:0030261	chromosome_condensation	0.0016	CDK1;HMGA2;NCAPD2;NCAPD3;NCAPG;NCAPG2;NCAPH;NUSAP1;SMC4;TOP2A
	BP	GO:0008608	attachment_of_spindle_microtubules_to_kinetochore	0.00162	CASC5;ECT2;NDC80;NEK2;RACGAP1;SGOL1
	BP	GO:0051983	regulation_of_chromosome_segregation	0.00162	BUB1;ECT2;ESPL1;KIF2C;NEK2;RACGAP1
	BP	GO:0031572	G2_DNA_damage_checkpoint	0.00196	BRCA1;CCNA2;CDK1;CHEK1;CLSPN;HMGA2;NEK6;PLK1
	BP	GO:0007059	chromosome_segregation	0.00201	APITD1;BRCA1;BUB1;CASC5;CENPF;CENPH;CENPO;CENPW;CIT;DLGAP5;ECT2;ESPL1;KIF18A;KIF2C;MAD2L1;MIS12;NCAPD2;NCAPD3;NCAPG;NCAPH;NDC80;NEK2;NEK6;NUP43;NUSAP1;PMF1;PTTG1;RACGAP1;SGOL1;SKA1;SKA3;SMC4;SPC25;TOP2A
	BP	GO:0007126	meiosis	0.00215	APITD1;ESPL1;EXO1;FANCA;FANCD2;MND1;NEK2;PLK1;RAD51;RAD54L;RBBP8;SGOL1;TDRD9;TOP2A;TRIP13
	BP	GO:0007094	mitotic_spindle_assembly_checkpoint	0.00222	BUB1;BUB1B;CENPF;MAD2L1;TTK;UBE2E1
	BP	GO:0000724	double-strand_break_repair_via_homologous_recombination	0.0023	BRCA1;CHEK1;MCM10;MCM5;MCM6;MMS22L;PARPBP;RAD51;RAD54L;SMC6
	BP	GO:0000083	regulation_of_transcription_involved_in_G1/S_phase_of_mitotic_cell_cycle	0.00245	CDC45;CDK1;CDT1;E2F1;PCNA;RRM2;TYMS
	BP	GO:0034502	protein_localization_to_chromosome	0.00286	BUB1B;CDK1;PLK1
	BP	GO:0000910	cytokinesis	0.00372	ANLN;CEP55;CIT;CKAP2;DSTN;ESPL1;KIF20A;NEK6;NUSAP1;PLK1;PRC1;RAB11FIP4;RACGAP1;SEPT5
	BP	GO:0065004	protein-DNA_complex_assembly	0.00388	CASC5;CENPF;CENPH;CENPI;CENPK;CENPN;CENPO;CENPP;CHAF1A;CHAF1B;HELLS;HMGB2;ITGB3BP;MCM2;MCM5;MCM6;MIS12;MIS18BP1;MLF1IP;NPM1;OIP5;RAD51
	BP	GO:0007127	meiosis_I	0.00427	APITD1;ESPL1;FANCD2;MND1;RAD51;TOP2A;TRIP13
	CC	GO:0000777	condensed_chromosome_kinetochore	1.3e-06	BUB1;BUB1B;CASC5;CENPC1;CENPF;CENPH;CENPK;CENPM;CENPN;CENPO;ERCC6L;KIF2C;KNTC1;MAD2L1;MIS12;MLF1IP;NDC80;NDE1;NEK2;NUP43;PLK1;PMF1;SEPT2;SGOL1;SKA1;SKA3;SPC25;ZWILCH
	CC	GO:0000794	condensed_nuclear_chromosome	3.1e-05	BRCA1;BUB1;CENPC1;CHEK1;MND1;NCAPD3;NDC80;NEK2;PLK1;RAD51;SGOL1;SMC4;SPC25;TOP2A
	CC	GO:0005819	spindle	0.00012	ASPM;AURKA;BUB1B;CDCA8;CDK1;CENPF;CEP128;CEP19;CKAP2;DLGAP5;DYNLT1;ECT2;HAUS1;HAUS3;HAUS8;KIF11;KIF14;KIF15;KIF18A;KIF20A;KNTC1;MAD2L1;MAEA;MAPRE1;NDE1;NEK2;NEK6;NPM1;NUSAP1;PLK1;PRC1;RACGAP1;RCC2;RIF1;SEPT2;SGOL1;SKA1;SKA3;TPX2;TTK;VRK1
	CC	GO:0000940	condensed_chromosome_outer_kinetochore	0.00018	BUB1B;CENPF;NDC80;PLK1;SKA1;SKA3
	CC	GO:0005876	spindle_microtubule	0.00039	AURKA;CDK1;KIF11;KIF18A;KNTC1;PLK1;PRC1;SKA1;SKA3
	CC	GO:0030496	midbody	0.00111	AURKA;CDK1;CENPF;CEP55;ECT2;GNAI3;NEK2;PLK1;RAB11FIP4;RACGAP1;SEPT2
	CC	GO:0000778	condensed_nuclear_chromosome_kinetochore	0.00358	NDC80;PLK1;SPC25
	CC	GO:0000775	chromosome,_centromeric_region	0.00631	APITD1;BUB1;BUB1B;CASC5;CDCA8;CENPC1;CENPF;CENPH;CENPI;CENPK;CENPL;CENPM;CENPN;CENPO;CENPP;CENPW;DNMT3B;ERCC6L;HELLS;ITGB3BP;KIF2C;KNTC1;MAD2L1;MIS12;MIS18BP1;MLF1IP;NCAPD3;NDC80;NDE1;NEK2;NUP43;OIP5;PLK1;PMF1;RCC2;SEPT2;SGOL1;SKA1;SKA3;SPC25;ZWILCH
	CC	GO:0005654	nucleoplasm	0.00646	ACTB;ACTL6A;AKAP17A;ALKBH2;ALYREF;APITD1;BASP1;BRCA1;CASC5;CASP3;CASP6;CCNA2;CDC25A;CDC45;CDK1;CDKN2AIP;CDT1;CENPH;CENPI;CENPK;CENPN;CENPO;CENPP;CHAF1B;CHEK1;CLSPN;CTBP1;DEPDC1;DHX33;DNA2;DUT;E2F1;E2F3;FANCA;FANCB;FANCC;FANCD2;FANCE;FANCG;FANCL;FEN1;GINS1;GMNN;HMGB2;ITGB3BP;KIF20A;KPNA2;LMNB1;LZTS1;MAPK11;MAPK12;MBD4;MCM2;MCM3;MCM5;MCM6;MED6;MIS18BP1;MLF1IP;MMS22L;MYOG;NCL;NEK6;NPM1;NR5A2;OIP5;OR…
	CC	GO:0031256	leading_edge_membrane	0.00985	ANTXR1;CNTNAP2;FAP;FRZB;FZD3;FZD7;PDE9A;SPRY4
	CC	GO:0001726	ruffle	0.01056	BRCA1;CIT;FGD3;FRMD4B;INPP5J;KIF18A;MTSS1;PDE9A;SPRY4
	CC	GO:0005874	microtubule	0.01068	AURKA;CDK1;CENPJ;CKAP2;DCX;DNAH11;DNAH3;DNAI1;DYNC2LI1;DYNLT1;EML4;FEZ1;GTSE1;HAUS1;HAUS3;HAUS8;JAKMIP1;KATNAL1;KIF11;KIF14;KIF15;KIF17;KIF18A;KIF18B;KIF1A;KIF20A;KIF24;KIF2C;KIF3C;KIF5C;KIFC3;KNTC1;MAP1B;MAP1LC3C;MAP2;MAPRE1;NDE1;NEK2;NEK6;NIN;NUSAP1;PLK1;PRC1;RACGAP1;RASSF3;RCC2;SHROOM1;SHROOM3;SKA1;SKA3;TPX2;TUBA1C
	CC	GO:0042555	MCM_complex	0.0128	MCM2;MCM3;MCM5;MCM6;MMS22L
	CC	GO:0031298	replication_fork_protection_complex	0.01403	MCM10;MCM5;MCM6
	CC	GO:0000922	spindle_pole	0.01853	ASPM;AURKA;CENPF;CEP128;CEP19;CKAP2;DLGAP5;HAUS1;HAUS8;KIF11;KNTC1;MAD2L1;NDE1;NEK2;NEK6;NPM1;PLK1;PRC1;SGOL1;TPX2
	CC	GO:0005813	centrosome	0.01944	AATF;ALDOB;AURKA;CCDC15;CCNB2;CDC45;CENPJ;CEP128;CEP135;CEP152;CEP19;CEP55;CEP68;CEP70;CHAF1B;CHEK1;CKAP2;CKAP2L;CNTLN;DLGAP5;ESPL1;FEZ1;GNAI3;HAUS1;HAUS3;HAUS8;IFT74;KIAA1731;KIF15;KIFC3;LRRC45;MAPRE1;MASTL;MCM3;MLF1IP;NCAPG;NDE1;NEK2;NIN;NPM1;OFD1;PIBF1;PLK1;PLK4;POC5;RANBP1;SGOL1;SKA1;STIL;TACC3;TOP2A;TRAF5
	CC	GO:0005829	cytosol	0.01947	ABI2;ACAT2;ACLY;ACTB;ADK;ADSL;ALDH1A2;ALDOB;ALYREF;AMDHD1;AMPD3;ANK2;APITD1;ARHGAP11A;ARHGAP19;ARHGAP22;ARHGAP28;ARHGAP32;ATIC;AURKA;BHMT;BPNT1;BUB1;BUB1B;C2CD2;CACNB4;CAMKK1;CASC5;CASP3;CASP6;CCDC88A;CCNB2;CDA;CDC25A;CDCA3;CDCA8;CDK1;CDK5R1;CDT1;CENPC1;CENPF;CENPH;CENPI;CENPJ;CENPK;CENPL;CENPM;CENPN;CENPO;CENPP;CEP135;CEP152;CEP70;CHAF1B;CHEK1;CHN1;CLTA;CNDP2;COMT;CRYL1;CRYZL1;CTH;CTNNA1;CTNNA2;…
	CC	GO:0005759	mitochondrial_matrix	0.01959	BRCA1;DMGDH;DNA2;MRPL51;OGDHL;RAD51;RARS2;SARDH;SHMT2;TYMS
	CC	GO:0000942	condensed_nuclear_chromosome_outer_kinetochore	0.02068	NDC80;PLK1
	CC	GO:0032153	cell_division_site	0.02187	ANLN;CEP55;ECT2;MAEA;MASTL;NDE1;PLK4;RAB11FIP4;RACGAP1;SEPT2
	MF	GO:0004674	protein_serine/threonine_kinase_activity	0.0016	AURKA;BMPR1B;BRSK2;BUB1;BUB1B;CAMK1G;CAMKK1;CAMKK2;CDK1;CDK14;CHEK1;CIT;DCLK1;DCLK2;DYRK4;E2F1;E2F3;HMGA2;HUNK;MAPK11;MAPK12;MASTL;NEK2;NEK3;NEK6;PASK;PBK;PHKA2;PLK1;PLK4;PRKCB;SRPK2;STK17A;STK39;TGFB2;TNNI3K;TTK;VRK1
	MF	GO:0019842	vitamin_binding	0.0021	ALDH1A2;ALDH1L2;CRABP1;DMGDH;LEPREL2;OGDHL;RBP5;TKT;TYMS
	MF	GO:0008017	microtubule_binding	0.0034	CCDC88A;DCX;JAKMIP1;JAKMIP2;KIF18A;KIF2C;MAP1B;MAPRE1;NDE1;PLK1;RACGAP1;SKA1
	MF	GO:0003777	microtubule_motor_activity	0.0057	DNAH11;DNAH3;KIF11;KIF14;KIF15;KIF17;KIF18A;KIF18B;KIF1A;KIF20A;KIF24;KIF2C;KIF3C;KIF5C;KIFC3
	MF	GO:0019900	kinase_binding	0.0087	ABI2;ACTB;ATN1;AURKA;BARD1;BORA;CCDC88A;CCNA2;CCNB2;CDC25A;CDH2;CDK5R1;CENPJ;CEP152;DCX;EEF1A1;FEZ1;FOXM1;GRIN2A;IFNAR2;JAKMIP1;JAKMIP2;KIF11;KIF20A;MAPK8IP2;NEK6;NPM1;PLK1;PRC1;PRKCB;RACGAP1;RASGRP3;SKAP1;SMAD1;SRCIN1;STK39;TCF3;TOP2A;TPX2;TRAF4
	MF	GO:0004712	protein_serine/threonine/tyrosine_kinase_activity	0.0088	AURKA;DYRK4;TTK
	MF	GO:0017016	Ras_GTPase_binding	0.0102	DAAM1;DIAPH3;DOCK7;ECT2;IQGAP3;RAB11FIP4;RANBP1;RASGRP3;RIMS1;RIMS2;RIN3;SRGAP1
	MF	GO:0072341	modified_amino_acid_binding	0.0107	ALDH1L2;DMGDH;NOX4;SCIN;TYMS
	MF	GO:1901363	heterocyclic_compound_binding	0.0129	ABCB11;ABCC5;ABCG8;ABI2;ACLY;ACTB;ACTL6A;ADH5;ADK;AKAP17A;ALDH18A1;ALYREF;AOX1;APITD1;ARL4C;ATAD5;ATP8A2;AURKA;BARD1;BARX2;BASP1;BMPR1B;BNC1;BRCA1;BRSK2;BTBD11;BUB1;BUB1B;CAMK1G;CAMKK1;CAMKK2;CBX2;CDA;CDK1;CDK14;CDKN2AIP;CDT1;CENPC1;CENPW;CERS6;CHD5;CHEK1;CHKA;CHTF18;CIT;CLSPN;CPEB1;CREB3L1;CRYL1;CRYZL1;CSRNP3;CTBP1;DCK;DCLK1;DCLK2;DDX58;DEK;DHFR;DHRS11;DHX33;DMGDH;DNA2;DNAH11;DNAH3;DNMT3B;DNTT;D…
	MF	GO:0097159	organic_cyclic_compound_binding	0.0162	ABCB11;ABCC5;ABCG8;ABI2;ACLY;ACTB;ACTL6A;ADH5;ADK;AKAP17A;ALDH18A1;ALYREF;AOX1;APITD1;ARL4C;ATAD5;ATP8A2;AURKA;BARD1;BARX2;BASP1;BMPR1B;BNC1;BRCA1;BRSK2;BTBD11;BUB1;BUB1B;CAMK1G;CAMKK1;CAMKK2;CBX2;CDA;CDK1;CDK14;CDKN2AIP;CDT1;CENPC1;CENPW;CERS6;CHD5;CHEK1;CHKA;CHTF18;CIT;CLSPN;CPEB1;CREB3L1;CRYL1;CRYZL1;CSRNP3;CTBP1;DCK;DCLK1;DCLK2;DDX58;DEK;DHFR;DHRS11;DHX33;DMGDH;DNA2;DNAH11;DNAH3;DNMT3B;DNTT;D…
	MF	GO:0003697	single-stranded_DNA_binding	0.0175	HMGB2;MCM10;MCM5;OBFC1;RAD51;TEN1
	MF	GO:0043566	structure-specific_DNA_binding	0.0191	APITD1;DDX58;EXO1;FEN1;FOXM1;HMGA2;HMGB2;MCM10;MCM5;MND1;OBFC1;PCNA;RAD51;TEN1;TET1;TOP2A;XRCC5
	MF	GO:0004386	helicase_activity	0.0197	CHD5;DDX58;DHX33;DNA2;ERCC6L;HELLS;MCM2;MCM3;MCM5;MCM6;RAD54L;TDRD9;TTF2;XRCC5
	MF	GO:0003688	DNA_replication_origin_binding	0.021	MCM10;MCM2;MCM5;MCM6;ORC5
	MF	GO:0005524	ATP_binding	0.0226	ABCB11;ABCC5;ABCG8;ACLY;ACTB;ACTL6A;ADK;ALDH18A1;ATAD5;ATP8A2;AURKA;BMPR1B;BRSK2;BUB1;BUB1B;CAMK1G;CAMKK1;CAMKK2;CDK1;CDK14;CHD5;CHEK1;CHKA;CHTF18;CIT;DCK;DCLK1;DCLK2;DDX58;DHX33;DNA2;DNAH11;DNAH3;DTYMK;DYRK4;ENTPD3;EPHA3;EPHA7;EPHB1;EPHB2;ERCC6L;ETNK2;FGFR3;FIGN;FIGNL2;FYN;GART;GK5;HELLS;HUNK;ITM2C;KATNAL1;KIF11;KIF14;KIF15;KIF17;KIF18A;KIF18B;KIF1A;KIF20A;KIF24;KIF2C;KIF3C;KIF5C;KIFC3;LYN;MAPK1…
	MF	GO:0030554	adenyl_nucleotide_binding	0.0226	ABCB11;ABCC5;ABCG8;ACLY;ACTB;ACTL6A;ADK;ALDH18A1;ATAD5;ATP8A2;AURKA;BMPR1B;BRSK2;BUB1;BUB1B;CAMK1G;CAMKK1;CAMKK2;CDK1;CDK14;CHD5;CHEK1;CHKA;CHTF18;CIT;DCK;DCLK1;DCLK2;DDX58;DHX33;DNA2;DNAH11;DNAH3;DTYMK;DYRK4;ENTPD3;EPHA3;EPHA7;EPHB1;EPHB2;ERCC6L;ETNK2;FGFR3;FIGN;FIGNL2;FYN;GART;GK5;HELLS;HUNK;ITM2C;KATNAL1;KIF11;KIF14;KIF15;KIF17;KIF18A;KIF18B;KIF1A;KIF20A;KIF24;KIF2C;KIF3C;KIF5C;KIFC3;LYN;MAPK1…
	MF	GO:0032559	adenyl_ribonucleotide_binding	0.0226	ABCB11;ABCC5;ABCG8;ACLY;ACTB;ACTL6A;ADK;ALDH18A1;ATAD5;ATP8A2;AURKA;BMPR1B;BRSK2;BUB1;BUB1B;CAMK1G;CAMKK1;CAMKK2;CDK1;CDK14;CHD5;CHEK1;CHKA;CHTF18;CIT;DCK;DCLK1;DCLK2;DDX58;DHX33;DNA2;DNAH11;DNAH3;DTYMK;DYRK4;ENTPD3;EPHA3;EPHA7;EPHB1;EPHB2;ERCC6L;ETNK2;FGFR3;FIGN;FIGNL2;FYN;GART;GK5;HELLS;HUNK;ITM2C;KATNAL1;KIF11;KIF14;KIF15;KIF17;KIF18A;KIF18B;KIF1A;KIF20A;KIF24;KIF2C;KIF3C;KIF5C;KIFC3;LYN;MAPK1…
	MF	GO:0031267	small_GTPase_binding	0.0237	DAAM1;DIAPH3;DOCK7;ECT2;FGD3;IQGAP3;RAB11FIP4;RANBP1;RASGRP3;RIMS1;RIMS2;RIN3;SRGAP1
	MF	GO:0051020	GTPase_binding	0.0237	DAAM1;DIAPH3;DOCK7;ECT2;FGD3;IQGAP3;RAB11FIP4;RANBP1;RASGRP3;RIMS1;RIMS2;RIN3;SRGAP1
	MF	GO:0010997	anaphase-promoting_complex_binding	0.0245	CLSPN;PLK1
Expressed higher in E27	BP	GO:0043065	positive_regulation_of_apoptotic_process	0.0021	ACE;ADRB2;AGTR2;ALDH1A3;ANKRD1;BMP4;CYR61;DUSP1;HYAL2;IGFBP3;IP6K2;JUN;MAP3K5;NR4A3;RHOC;RIPK2;TXNIP;ZBTB16
	BP	GO:0007243	intracellular_protein_kinase_cascade	0.0023	ADRA1B;ADRB2;AGTR2;AR;BMP4;CAPN3;CAV1;CBS;CD36;CISH;CTGF;CYR61;DOK5;DUSP1;DUSP10;DUSP16;DUSP8;EDA2R;EDN1;EGF;FGF1;FOS;HPSE;HYAL2;IGF2;INPP5K;INSR;IRS1;IRS2;JUN;KIAA1161;LRRK2;MAP2K3;MAP3K5;MAPK6;MAPKAPK2;MAPKAPK3;MKNK2;MST1R;MTOR;MYC;MYLK2;NFKBIA;PDE6H;PELI1;PLCE1;PLK3;RAF1;RHOC;RIPK2;ROR2;ROS1;RPS6KA3;SH2B2;SH3RF1;SIK2;SOCS3;SPAG9;SPRY2;SQSTM1;STAT1;STAT3;STAT5B;STK11;TGFBR3;THBS1;TRAF1;TRIB1;TR…
	BP	GO:0045944	positive_regulation_of_transcription_from_RNA_polymerase_II_promoter	0.0038	ABRA;ADRB2;ANKRD1;AR;BMP4;CLOCK;CYR61;DCAF6;ESRRB;FGF1;FHL1;FHOD1;FOS;FOXO3;GLIS3;HSF4;HYAL2;JUN;KAT2B;KLF13;KLF15;KLF2;MAFA;MITF;MOSPD1;MURC;MYC;MYF5;NFATC1;NFE2L2;NFKBIA;NR1H3;NR4A2;NRIP1;PPARGC1B;PPP3CA;RNF10;RPS6KA3;SQSTM1;STAT1;STAT3;STAT5B;TFEB;TP63;ZMIZ1
	BP	GO:0006006	glucose_metabolic_process	0.0039	ADRA1B;AGL;ALDOC;ATF3;DHTKD1;DLAT;FABP5;FBP2;GAPDH;GOT1;GOT2;GRB10;HIBADH;IGF2;INPP5K;INSR;IRS1;IRS2;LDHA;MDH2;MTOR;OGDH;PDHA1;PDHB;PDK3;PDK4;PFKFB3;PFKFB4;PFKM;PGM1;PHKA1;PHKB;PHKG1;PPARD;PPP1R3C;PRKAA2;PYGL;SLC25A12;SLC37A4;STK11;TPI1;UGP2
	BP	GO:0045834	positive_regulation_of_lipid_metabolic_process	0.0039	ABCD2;ABHD5;AGTR1;APOA1;CYR61;FGF1;GPAM;IRS1;IRS2;MTOR;NR1H3;PNPLA2
	BP	GO:0046942	carboxylic_acid_transport	0.0043	ACACB;ACE;BDKRB2;CD36;GOT2;IRS2;P2RY2;PLA2G4F;PPARD;PRKAA2;PRKAB2;SLC16A6;SLC25A12;SLC25A20;SLC25A4;SLC27A1;SLC38A2;SLC38A4;SLC43A2;SLC6A6;SLC7A2;SLC7A6;SNCA;THBS1
	BP	GO:0007399	nervous_system_development	0.0047	ABLIM2;ABR;ACE;ACSBG1;ACSL4;ADM;AGTPBP1;AGTR2;AHNAK;ALDH1A3;ALS2;ANK1;AQP4;B3GNT2;BAG3;BBS2;BCL2;BMP4;BTG2;C1S;CACNA1S;CACNB2;CBS;CD9;CEBPB;CHRDL1;CHRM2;CLASP2;CLIC5;CNTN2;COL9A1;CRIM1;DNM3;DOK5;DRP2;DVL1;EGF;ENAH;EZR;FGF1;FNBP1;FOS;GLDN;GNPAT;GPR56;GPSM1;GRIN3A;GSN;HPRT1;IRS2;JHDM1D;JUN;KALRN;KCNK3;KCNMA1;KLF15;LAMB2;LAMC1;LHFPL5;LIG4;LRRK2;MBNL1;MBP;MCOLN3;MYH11;MYLIP;NDEL1;NDRG1;NR4A2;NR4A3;NR…
	BP	GO:0051239	regulation_of_multicellular_organismal_process	0.0047	ACE;ACVR1C;ADA;ADM;ADRA1B;ADRB1;ADRB2;AGPAT2;AGTR1;AGTR2;ANKH;ANO6;APOA1;APOLD1;AR;BBS2;BCL2;BDKRB2;BHLHE40;BMP4;CA2;CAPN3;CAV1;CD36;CD38;CEBPB;CHRM2;CIDEA;CNTN2;CSRP3;CTGF;CXADR;CYR61;DUSP10;DVL1;EDN1;EDN2;EGF;EGLN1;FGF1;FLVCR1;FOXO3;FURIN;GPAM;HOPX;HPSE;HSPB7;HYAL1;IGFBP3;INPP5K;INSR;JUN;KCNJ12;KCNMA1;KCNQ1;KLF10;KLF13;KLF2;LAMA2;LAMA3;LIG4;LMCD1;LRRK2;MAP2K3;MAPKAPK2;MGLL;MGP;MITF;MYBPH;MYC;MY…
	BP	GO:0048513	organ_development	0.0052	ABR;ACE;ACSBG1;ACTA1;ADA;ADAMTS1;ADM;ADRA1B;ADRB1;ADRB2;AGPAT2;AGTPBP1;AGTR1;AGTR2;ALDH1A3;ALDOC;ALPK3;ANKH;ANKRD1;ANO1;APOA1;AR;BAG3;BBS2;BCL2;BFSP2;BMP4;BTG2;BVES;CA2;CACNA1S;CACNB2;CAPN2;CAPN3;CASQ2;CAV1;CAV2;CBS;CD9;CEBPB;CLIC5;CNTN2;COL9A1;COMP;CRYAB;CSRP3;CTGF;CTSZ;CUL1;CXADR;CYR61;DGAT2;DVL1;EDA2R;EDN1;EDN2;EGF;EGLN1;ESRRB;FABP5;FGF1;FLVCR1;FOXO3;GJB3;GNPAT;GPR56;HEPH;HOPX;HPRT1;HPSE;HSF4;…
	BP	GO:0009409	response_to_cold	0.0072	ACOT11;ADM;ADRB1;ADRB2;FOS;NFKBIA;SLC27A1;TRPM8;UCP3
	BP	GO:1901617	organic_hydroxy_compound_biosynthetic_process	0.0091	APOA1;BBOX1;FABP3;FABP5;FGF1;GOT1;IP6K3;LPCAT2;NFKB1;NR4A2;PAH;PCYT1A;PRKAA2;SAMD8;SGMS2;SLC27A1;SNCA
	BP	GO:0016051	carbohydrate_biosynthetic_process	0.01	AGL;ALDOC;ATF3;CHST9;FBP2;GAPDH;GOT1;GOT2;GRB10;IGF2;INPP5K;INSR;IRS1;IRS2;MDH2;MTOR;PGM1;PHKG1;PPP1R3C;SLC25A12;SNCA;STK11;TPI1;UGP2
	BP	GO:0008645	hexose_transport	0.0109	EDN1;FABP5;GRB10;INPP5K;INSR;IRS1;IRS2;KLF15;PPARD;SLC2A3;SLC2A5;SLC2A9;SLC37A4
	BP	GO:0015749	monosaccharide_transport	0.0109	EDN1;FABP5;GRB10;INPP5K;INSR;IRS1;IRS2;KLF15;PPARD;SLC2A3;SLC2A5;SLC2A9;SLC37A4
	BP	GO:0015758	glucose_transport	0.0109	EDN1;FABP5;GRB10;INPP5K;INSR;IRS1;IRS2;KLF15;PPARD;SLC2A3;SLC2A5;SLC2A9;SLC37A4
	BP	GO:0031324	negative_regulation_of_cellular_metabolic_process	0.0113	ACADL;ADRA1B;AGO4;ANKRD1;ATF3;BHLHE40;BMP4;CAPN3;CAV1;CD36;CD38;CEBPB;CHL1;DEPTOR;DUSP1;DUSP10;DUSP16;DUSP8;DVL1;E2F6;EDN1;EIF4EBP1;FHL1;FOXO3;FURIN;GLIS3;GRB10;HOPX;HSF4;HYAL2;IDE;IGFBP3;INPP5K;INSR;IRF2;JDP2;JUN;KAT2B;KLF10;LMCD1;MOSPD1;MTOR;MYC;NFIL3;NFKB1;NR1H3;NRIP1;PLK3;PPARD;SAMD4A;SLC27A1;SMAD7;SNCA;SPRY2;STAT1;STAT3;TBX18;TIMP3;TP63;TRIB1;TXNIP;UBB;UBE2B;UBE2D1;WWP1;YY1;ZBTB16;ZHX1;ZMYND…
	BP	GO:0050996	positive_regulation_of_lipid_catabolic_process	0.0144	ABCD2;ABHD5;IRS1;IRS2;PNPLA2
	BP	GO:0006650	glycerophospholipid_metabolic_process	0.0146	ABHD5;AGPAT2;APOA1;FABP3;FABP5;GPAM;INPP5K;IP6K2;IP6K3;LPCAT2;PCYT1A;PLA2G15;PNPLA6;PTDSS1;SLC27A1;SYNJ2
	BP	GO:0016477	cell_migration	0.0154	ABR;ACE;ADA;AGTR1;AGTR2;APOA1;ATP5B;BCL2;BMP4;CAV1;CENPV;CNTN2;CXADR;CYR61;EDN1;EDN2;FGF1;FURIN;HYAL1;IGFBP3;INSR;IRS1;IRS2;ITGB2;LAMA2;LAMA3;LAMC1;LRRK2;NDEL1;NR4A2;NRCAM;NTRK3;P2RY2;PECAM1;PLAU;PODN;PPAP2A;PPARD;RAPGEF4;RHBDF1;RHOC;ROR2;SCHIP1;SGK1;SLC7A6;SMAD7;SPAG9;STAT1;SYNE2;TGFBR3;THBS1;TRIB1;VCAM1;WNT5B;ZFAND5;ZRANB1
	BP	GO:0006654	phosphatidic_acid_biosynthetic_process	0.0159	ABHD5;AGPAT2;SLC27A1
	CC	GO:0014069	postsynaptic_density	0.0023	DNM3;GRIN3A;HOMER2;MYLK2;PDLIM5
	CC	GO:0033017	sarcoplasmic_reticulum_membrane	0.004	JPH1;RYR3;SLN;SYNE2;TMEM38A
	CC	GO:0034707	chloride_channel_complex	0.0107	ANO1;ANO6;ANO8;BEST3;CLCN1;CLIC5;GABRR1
	CC	GO:0030017	sarcomere	0.0158	ABRA;ACTA1;ACTN2;ANK1;ANKRD1;CACNA1S;CAPN3;CRYAB;CSRP3;HABP4;IGFN1;JPH1;KAT2B;MURC;MYLK2;MYOZ3;MYPN;NEB;OBSCN;PDLIM3;PDLIM5;PPP3CA;SMPX;SYNE2;SYNPO2
	CC	GO:0005964	phosphorylase_kinase_complex	0.0264	PHKA1;PHKB;PHKG1
	CC	GO:0005927	muscle_tendon_junction	0.0286	NRAP;SMPX
	CC	GO:0032838	cell_projection_cytoplasm	0.0356	ADA;TEKT3
	CC	GO:0005576	extracellular_region	0.0369	ACE;ACTN2;ADA;ADAMTS1;ADM;ANGPTL2;ANGPTL7;APOA1;APOLD1;BMP4;C1QTNF1;C1S;CA2;CD55;CHAD;CHGB;CHRDL1;CHST9;COCH;COL28A1;COL6A6;COL9A1;COMP;CRIM1;CRISPLD2;CRTAC1;CSF3R;CTGF;CTSL1;CTSZ;CXADR;CYR61;DPT;EDN1;EDN2;EGF;ENDOD1;ENPP3;EPDR1;ERBB2IP;F8;FAM180A;FGF1;FGL1;FGL2;FUCA2;FURIN;GLDN;GSN;HABP2;HABP4;HPSE;HSPH1;HYAL1;IDE;IGF2;IGFBP1;IGFBP3;IGSF21;ITFG1;LAMA2;LAMA3;LAMB2;LAMC1;LMCD1;MFAP5;MGP;MLN;MMP17;…
	CC	GO:0031674	I_band	0.043	ACTN2;ANKRD1;CACNA1S;CAPN3;CRYAB;CSRP3;IGFN1;JPH1;KAT2B;MURC;MYOZ3;MYPN;NEB;OBSCN;PDLIM3;PDLIM5;PPP3CA;SYNE2;SYNPO2
	CC	GO:0044449	contractile_fiber_part	0.0439	ABRA;ACTA1;ACTN2;ANK1;ANKRD1;CACNA1S;CAPN3;CRYAB;CSRP3;HABP4;IGFN1;JPH1;KAT2B;MURC;MYH11;MYLK2;MYOZ3;MYPN;NEB;OBSCN;PDLIM3;PDLIM5;PPP3CA;SDC4;SMPX;SYNE2;SYNM;SYNPO2
	CC	GO:0005615	extracellular_space	0.047	ACE;ADA;ADM;ANGPTL2;APOA1;BMP4;C1QTNF1;CA2;COMP;CTGF;CTSZ;CXADR;DPT;EDN1;EDN2;EGF;F8;FGF1;FGL1;FGL2;FURIN;GSN;HABP2;HYAL1;IDE;IGF2;IGFBP1;IGFBP3;LAMC1;LMCD1;MGP;MYOC;OSTN;PCSK2;PECAM1;PLAU;PLXDC1;PODN;SORL1;TCN2;TFPI;THBS1;TNXB;VCAM1;WNT2B;WNT5B
	CC	GO:0043197	dendritic_spine	0.0472	ACTN2;ADRB2;DNM3;MYLK2;RAPGEF4
	CC	GO:0044309	neuron_spine	0.0472	ACTN2;ADRB2;DNM3;MYLK2;RAPGEF4
	CC	GO:0015629	actin_cytoskeleton	0.0506	ABLIM2;ABRA;ACTA1;ACTN2;BAIAP2L1;BBOX1;CAP2;CLIC5;CORO6;CTNNAL1;ENAH;EZR;FHOD1;GSN;KALRN;KAT2B;MST1R;MYBPH;MYH11;MYO1C;MYOZ1;MYRIP;NEB;PDLIM3;PDLIM5;PPP1R12B;SNCA;VCAM1
	CC	GO:0030016	myofibril	0.0582	ABRA;ACTA1;ACTN2;ANK1;ANKRD1;CACNA1S;CAPN3;CRYAB;CSRP3;HABP4;IGFN1;JPH1;KAT2B;KCNJ8;MURC;MYLK2;MYOZ3;MYPN;NEB;OBSCN;PDLIM3;PDLIM5;PPP3CA;SDC4;SMPX;SYNE2;SYNM;SYNPO2;TWF2
	CC	GO:0030314	junctional_membrane_complex	0.0632	JPH1;RYR3
	CC	GO:0044421	extracellular_region_part	0.0706	ACE;ADA;ADAMTS1;ADM;ANGPTL2;APOA1;BMP4;C1QTNF1;CA2;CHAD;COCH;COL28A1;COL6A6;COL9A1;COMP;CRTAC1;CTGF;CTSZ;CXADR;DPT;EDN1;EDN2;EGF;ERBB2IP;F8;FGF1;FGL1;FGL2;FURIN;GLDN;GSN;HABP2;HYAL1;IDE;IGF2;IGFBP1;IGFBP3;LAMA2;LAMA3;LAMB2;LAMC1;LMCD1;MFAP5;MGP;MMP17;MYOC;NTN4;OSTN;PAPLN;PCSK2;PECAM1;PLAU;PLXDC1;PODN;SNCA;SORL1;TCN2;TECTA;TFPI;TFPI2;TFRC;THBS1;TIMP3;TNFRSF11B;TNXB;VCAM1;VWF;WNT2B;WNT5B
	CC	GO:0043025	neuronal_cell_body	0.0871	ACSL4;ADA;ADRB2;ALS2;CHRM2;CNTN2;DVL1;EEF1A2;GRIN3A;HOMER2;KCNJ12;KLHL24;MBP;MTOR;MYLK2;NOV;PLK3;PLXDC1;PMM1;RPTOR;SLC12A5;SLC18A2
	CC	GO:0043292	contractile_fiber	0.0958	ABRA;ACTA1;ACTN2;ANK1;ANKRD1;CACNA1S;CAPN3;CRYAB;CSRP3;HABP4;IGFN1;JPH1;KAT2B;KCNJ8;MURC;MYH11;MYLK2;MYOZ3;MYPN;NEB;OBSCN;PDLIM3;PDLIM5;PLEC;PPP3CA;SDC4;SMPX;SYNE2;SYNM;SYNPO2;TWF2
	CC	GO:0042641	actomyosin	0.1029	ACTA1;ENAH;FHOD1;KAT2B;MST1R;MYH11;MYO1C
	MF	GO:0000981	sequence-specific_DNA_binding_RNA_polymerase_II_transcription_factor_activity	0.0021	AR;BHLHE40;BTG2;CEBPB;CLOCK;ESRRB;ESRRG;FHL1;FOXK2;FOXO3;JUN;KLF15;MITF;MYF5;NFATC1;NFIL3;NR1D2;NR1H3;NR4A2;NR4A3;PPARD;STAT1;STAT3;THRB
	MF	GO:0043168	anion_binding	0.0044	AASDH;ABCB10;ABCC1;ABCC4;ABCC9;ABCD2;ABCG2;ACACB;ACAD8;ACAD9;ACADL;ACE;ACOX1;ACSBG1;ACSBG2;ACSL1;ACSL4;ACSM3;ACTA1;ACTR3B;ACVR1C;ADAMTS1;ADCY3;ADCY7;ADSSL1;ALDH1A3;ALPK3;ANXA11;ANXA13;APOA1;ASCC3;ATP13A5;ATP5A1;ATP5B;BMP4;CBR4;CBS;CCBL1;CHL1;CKMT2;CLPX;COMP;CTGF;CYR61;DHTKD1;DLD;DNAJA4;DNM3;DOCK11;DPYD;ECI2;EEF1A2;EGLN1;FABP3;FABP5;FGF1;FMO4;GADL1;GFM1;GLUL;GLYCTK;GNAT3;GOT1;GOT2;GPHN;GRIN3A;HADH…
	MF	GO:0016301	kinase_activity	0.0046	ACVR1C;ALPK3;CKMT2;CRIM1;FGF1;GLYCTK;HSPB8;IGF2R;INSR;IP6K2;IP6K3;IRS1;IRS2;KALRN;LRRK2;MAK;MAP2K3;MAP3K15;MAP3K5;MAP3K8;MAPK6;MAPKAPK2;MAPKAPK3;MKNK2;MST1R;MTOR;MYLK2;NTRK3;NUAK1;OBSCN;PANK4;PDK3;PDK4;PFKFB3;PFKFB4;PFKM;PGM2L1;PHKA1;PHKB;PHKG1;PIK3R6;PIP4K2A;PLK3;PPIP5K1;PRKAA2;PRKAB2;PRKG2;RAF1;RIPK2;ROR2;ROS1;RPS6KA3;SGK1;SGMS2;SIK2;SQSTM1;STAT1;STAT3;STK11;STK32C;STYK1;TBRG4;TGFBR3;TJP2;TRIB1…
	MF	GO:0004683	calmodulin-dependent_protein_kinase_activity	0.0078	MYLK2;PHKA1;PHKB;PHKG1
	MF	GO:0016773	phosphotransferase_activity,_alcohol_group_as_acceptor	0.0082	ACVR1C;ALPK3;CRIM1;FGF1;GLYCTK;HSPB8;IGF2R;INSR;IP6K2;IP6K3;IRS1;IRS2;KALRN;LRRK2;MAK;MAP2K3;MAP3K15;MAP3K5;MAP3K8;MAPK6;MAPKAPK2;MAPKAPK3;MKNK2;MST1R;MTOR;MYLK2;NTRK3;NUAK1;OBSCN;PANK4;PDK3;PDK4;PFKFB3;PFKFB4;PFKM;PGM2L1;PHKA1;PHKB;PHKG1;PIK3R6;PIP4K2A;PLK3;PRKAA2;PRKAB2;PRKG2;RAF1;RIPK2;ROR2;ROS1;RPS6KA3;SGK1;SIK2;SQSTM1;STAT1;STAT3;STK11;STK32C;STYK1;TBRG4;TGFBR3;TRIB1;UCKL1;ULK1;ULK2
	MF	GO:0003705	RNA_polymerase_II_distal_enhancer_sequence-specific_DNA_binding_transcription_fa...	0.0112	BHLHE40;CEBPB;FHL1;FOXK2;FOXO3;JUN;MITF;MYF5;NFATC1
	MF	GO:0004713	protein_tyrosine_kinase_activity	0.014	CRIM1;FGF1;IGF2R;INSR;IRS1;MAP2K3;MST1R;NTRK3;OBSCN;RIPK2;ROR2;ROS1;STAT1;STAT3;STYK1
	MF	GO:0008514	organic_anion_transmembrane_transporter_activity	0.019	SLC16A6;SLC25A12;SLC25A19;SLC25A4;SLC37A4;SLC38A2;SLC38A4;SLC43A2;SLC4A11;SLC6A6;SLC7A2;SLC7A6;SLCO2A1
	MF	GO:0004672	protein_kinase_activity	0.0192	ACVR1C;ALPK3;CRIM1;FGF1;HSPB8;IGF2R;INSR;IRS1;KALRN;LRRK2;MAK;MAP2K3;MAP3K15;MAP3K5;MAP3K8;MAPK6;MAPKAPK2;MAPKAPK3;MKNK2;MST1R;MTOR;MYLK2;NTRK3;NUAK1;OBSCN;PDK3;PDK4;PHKA1;PHKB;PHKG1;PLK3;PRKAA2;PRKAB2;PRKG2;RAF1;RIPK2;ROR2;ROS1;RPS6KA3;SGK1;SIK2;SQSTM1;STAT1;STAT3;STK11;STK32C;STYK1;TBRG4;TGFBR3;TRIB1;ULK1;ULK2
	MF	GO:0005247	voltage-gated_chloride_channel_activity	0.0195	CLCN1;CLIC5
	MF	GO:0004689	phosphorylase_kinase_activity	0.0264	PHKA1;PHKB;PHKG1
	MF	GO:0017017	MAP_kinase_tyrosine/serine/threonine_phosphatase_activity	0.0289	DUSP1;DUSP10;DUSP16;DUSP8
	MF	GO:0033549	MAP_kinase_phosphatase_activity	0.0289	DUSP1;DUSP10;DUSP16;DUSP8
	MF	GO:0035254	glutamate_receptor_binding	0.0296	ADRB2;HOMER2
	MF	GO:0070412	R-SMAD_binding	0.0312	ANKRD1;FOS;JUN
	MF	GO:0005179	hormone_activity	0.0342	ADM;EDN1;EDN2;IGF2;MLN;OSTN;STC2
	MF	GO:0001653	peptide_receptor_activity	0.0375	AGTR1;AGTR2;BDKRB2;CXCR6;INPP5K;NPY2R;PROKR2
	MF	GO:0008528	G-protein_coupled_peptide_receptor_activity	0.0375	AGTR1;AGTR2;BDKRB2;CXCR6;INPP5K;NPY2R;PROKR2
	MF	GO:0003690	double-stranded_DNA_binding	0.0395	FHL1;FOS;FOXK2;FOXO3;JDP2;JUN;STAT1;STAT5B;TP63
	MF	GO:0005096	GTPase_activator_activity	0.0409	ABR;ARHGAP20;FAM13A;FAM13B;GMIP;JUN;LRRK2;RGS5;TBC1D15
