# Supplementary material for: Gene expression profiling in Pekin duck embryonic breast muscle
Source: PLoS One. 2017 May 4;12(5):e0174612. doi: 10.1371/journal.pone.0174612 (PMC5417483; doi:10.1371/journal.pone.0174612)
Supplement: S5 Table — (XLSX) [file pone.0174612.s005.xlsx]

## Sheet: Sheet1
S5 Table The KEGG pathways enriched significantly between E13 and E19
DEGs expressed highly in E13 between E13 and E19
KEGG Terms	KEGG ID	Sample number	Background number	P-Value	Corrected P-Value	Input
Steroid hormone biosynthesis	apla00140	2	30	0.00135917	0.0190284	101799397;101802488
Primary bile acid biosynthesis	apla00120	1	15	0.0274352	0.192046	101802488
DEGs expressed highly in E19 between E13 and E19
KEGG Terms	KEGG ID	Sample number	Background number	P-Value	Corrected P-Value	Input
Nitrogen metabolism	apla00910	3	13	0.000197463	0.00770107	101795734;101802744;101789643
Insulin signaling pathway	apla04910	5	114	0.00175312	0.0341859	101793994;101804261;101789385;101803716;101796035
