# Supplementary material for: Gene expression profiling in Pekin duck embryonic breast muscle
Source: PLoS One. 2017 May 4;12(5):e0174612. doi: 10.1371/journal.pone.0174612 (PMC5417483; doi:10.1371/journal.pone.0174612)
Supplement: S6 Table — (XLSX) [file pone.0174612.s006.xlsx]

## Sheet: Sheet1
S6 Table The KEGG pathways enriched significantly between E27 and E19
DEGs expressed highly in E27
KEGG Terms	KEGG ID	Sample number	Background number	P-Value	Corrected P-Value	Input
Carbon metabolism	apla01200	34	84	4.31178e-07	5.69155e-05	101802992	101803039	101804971	101800749	101798568	101789745	101803965	101790798	101791708	101796782	101794896	101794991	101792685	101804261	101794999	101804610	101795551	101789682	101804229	101799937	101805333	101793933	101804418	101790726	101793956	101804803	101801299	101800227	101801883	101792265	101805464	101792710	101803134	101799809
Citrate cycle (TCA cycle)	apla00020	15	24	1.76879e-05	0.0011674	101791708	101794896	101798568	101793933	101804418	101794999	101801883	101800749	101804610	101795551	101792265	101789682	101793956	101799937	101801299
Oxidative phosphorylation	apla00190	31	102	0.000135488	0.00596148	101793804	101793923	101790402	101793437	101796232	101802167	101795844	101802413	101802630	101791832	101799081	101805176	101802155	101793933	101802805	101801944	101805119	101804160	101796560	101800441	101803858	101793897	101800128	101794884	101798729	101799254	101799882	101797010	101792639	101792265	101804567
PPAR signaling pathway	apla03320	21	58	0.000238922	0.00788441	101799068	101802865	101793392	101803919	101797140	101795358	101795388	101794030	101789691	101805391	101800303	101792710	101796495	101798039	101799889	101803075	101800606	101797490	101798003	101796218	101801335
Adipocytokine signaling pathway	apla04920	19	56	0.000887693	0.0234351	101799561	101791396	101804723	101803431	101802486	101795358	101794030	101797251	101790010	101790569	101795686	101803934	101798039	101801905	101799889	101803075	101791200	101798003	101796495
Glycolysis / Gluconeogenesis	apla00010	17	48	0.00111063	0.0244339	101791708	101796782	101794991	101803965	101790798	101804418	101793111	101804261	101790726	101804971	101790428	101793139	101789682	101804229	101799210	101793599	101801299
Valine, leucine and isoleucine degradation	apla00280	15	42	0.00199682	0.0376544	101792869	101800227	101792710	101790102	101793111	101794940	101804803	101793599	101798575	101799509	101794495	101799809	101789907	101801299	101790158
Pyruvate metabolism	apla00620	13	34	0.0024171	0.0398821	101791708	101793111	101804418	101790726	101793599	101804610	101803716	101789682	101805464	101799210	101789745	101801299	101794999
Glycerophospholipid metabolism	apla00564	23	86	0.00378014	0.055442	101789855	101801518	101799735	101799557	101794951	101800136	101795093	101797414	101794366	101794749	101804047	101803978	101796321	101799745	101789935	101795185	101789770	101793344	101798519	101803103	101798966	101802263	101803520
Metabolic pathways	apla01100	167	1014	0.00552323	0.0729067	101793923	101792492	101793437	101800925	101804188	101793380	101804971	101796880	101800606	101789745	101796497	101802454	101795358	101794187	101805176	101801928	101799937	101804382	101790102	101793933	101794366	101793833	101793832	101800441	101803858	101799509	101795603	101791169	101796493	101800128	101798000	101798003	101790428	101797377	101798519	101804160	101804567	101803520	101794672	101800513	101803039	101791012	101800749	101801518
Glycerolipid metabolism	apla00561	16	54	0.00656592	0.078791	101803103	101794217	101802983	101793111	101801215	101797414	101798519	101793599	101803978	101796218	101801518	101789935	101796497	101794366	101795185	101799557
Fatty acid degradation	apla00071	12	36	0.00843877	0.0928265	101798003	101795358	101793111	101801890	101793599	101801335	101798039	101799889	101800606	101799509	101792710	101799809
Propanoate metabolism	apla00640	9	23	0.0097276	0.0987725	101800227	101792710	101804132	101803716	101793956	101804803	101799210	101799937	101799809
Biosynthesis of amino acids	apla01230	15	53	0.0116378	0.109727	101790798	101796782	101794896	101799450	101794991	101793775	101803039	101802992	101790726	101792685	101795551	101797717	101804229	101803134	101803965
Glyoxylate and dicarboxylate metabolism	apla00630	8	22	0.0200106	0.176093	101800227	101794217	101794896	101799450	101803207	101794999	101804610	101804803
Nicotinate and nicotinamide metabolism	apla00760	9	28	0.0252114	0.207994	101803138	101801971	101804294	101799233	101792444	101800542	101800925	101803216	101799608
DEGs expressed highly in E19
KEGG Terms	KEGG ID	Sample number	Background number	P-Value	Corrected P-Value	Input
DNA replication	apla03030	14	27	4.91403e-06	0.000678137	101798395	101800931	101797381	101798240	101804902	101805197	101790280	101797341	101789950	101797686	101790369	101805049	101798619	101801579
Cell cycle	apla04110	27	111	4.8341e-05	0.00333553	101803686	101800931	101792974	101794148	101790750	101801576	101798731	101790286	101793883	101791629	101800116	101797341	101792274	101805336	101801579	101804656	101803695	101790484	101804825	101793485	101790669	101802287	101792368	101800901	101805049	101797873	101789950
Pyrimidine metabolism	apla00240	22	92	0.000289687	0.0133256	101798193	101797381	101790280	101804715	101800920	101800665	101798540	101804288	101799591	101790511	101795395	101805137	101794665	101804573	101793566	101805197	101794159	101796771	101794787	101798611	101798619	101793997
Fanconi anemia pathway	apla03460	14	45	0.000421223	0.0145322	101790431	101792108	101802479	101799377	101791738	101801202	101789679	101801085	101799762	101801407	101800716	101802801	101798613	101790058
One carbon pool by folate	apla00670	8	17	0.000905449	0.0249904	101800373	101803101	101800920	101798012	101802281	101803642	101793128	101803074
Purine metabolism	apla00230	26	149	0.0048193	0.110844	101800373	101797381	101790280	101800665	101800983	101803104	101797042	101796516	101792445	101804288	101799591	101801878	101794665	101804573	101803101	101796581	101805450	101805197	101794159	101796771	101798611	101797218	101798619	101793997	101802160	101799232
Glycine, serine and threonine metabolism	apla00260	9	31	0.00641818	0.12653	101791583	101802281	101803779	101794860	101802594	101803642	101795717	101793569	101802407
Biosynthesis of amino acids	apla01230	12	53	0.00952701	0.164341	101796090	101794049	101803500	101804818	101794860	101802281	101799171	101803642	101795717	101793724	101793959	101801445
Gap junction	apla04540	16	83	0.0112063	0.171829	101803686	101802482	101789650	101797289	101802187	101805015	101804924	101804733	101803244	101803759	101798843	101803099	101805212	101799551	101803527	101796516
Non-homologous end-joining	apla03450	5	13	0.0162692	0.224515	101796738	101802023	101797870	101804902	101794332
Base excision repair	apla03410	7	25	0.0181207	0.227332	101800931	101797381	101804902	101790280	101796632	101793072	101805197
Progesterone-mediated oocyte maturation	apla04914	13	73	0.0344559	0.396243	101803695	101803686	101792042	101804825	101792974	101800116	101803759	101798731	101792368	101800901	101793591	101793597	101792057
Adherens junction	apla04520	13	74	0.0374147	0.397172	101801135	101796565	101804065	101805434	101800437	101799525	101799544	101803057	101798456	101792052	101790467	101794915	101797872
Mucin type O-Glycan biosynthesis	apla00512	7	32	0.048899	0.481915	101800434	101790636	101796875	101792092	101797306	101805325	101800770
[truncated: 123 more columns]

## Sheet: Sheet2
101802992	101791708	101793804	101799068	101799561	101791708	101792869	101791708	101789855	101793923	101803103	101798003	101800227	101790798	101800227	101803138
101803039	101794896	101793923	101802865	101791396	101796782	101800227	101793111	101801518	101792492	101794217	101795358	101792710	101796782	101794217	101801971
101804971	101798568	101790402	101793392	101804723	101794991	101792710	101804418	101799735	101793437	101802983	101793111	101804132	101794896	101794896	101804294
101800749	101793933	101793437	101803919	101803431	101803965	101790102	101790726	101799557	101800925	101793111	101801890	101803716	101799450	101799450	101799233
101798568	101804418	101796232	101797140	101802486	101790798	101793111	101793599	101794951	101804188	101801215	101793599	101793956	101794991	101803207	101792444
101789745	101794999	101802167	101795358	101795358	101804418	101794940	101804610	101800136	101793380	101797414	101801335	101804803	101793775	101794999	101800542
101803965	101801883	101795844	101795388	101794030	101793111	101804803	101803716	101795093	101804971	101798519	101798039	101799210	101803039	101804610	101800925
101790798	101800749	101802413	101794030	101797251	101804261	101793599	101789682	101797414	101796880	101793599	101799889	101799937	101802992	101804803	101803216
101791708	101804610	101802630	101789691	101790010	101790726	101798575	101805464	101794366	101800606	101803978	101800606	101799809	101790726		101799608
101796782	101795551	101791832	101805391	101790569	101804971	101799509	101799210	101794749	101789745	101796218	101799509		101792685
101794896	101792265	101799081	101800303	101795686	101790428	101794495	101789745	101804047	101796497	101801518	101792710		101795551
101794991	101789682	101805176	101792710	101803934	101793139	101799809	101801299	101803978	101802454	101789935	101799809		101797717
101792685	101793956	101802155	101796495	101798039	101789682	101789907	101794999	101796321	101795358	101796497			101804229
101804261	101799937	101793933	101798039	101801905	101804229	101801299		101799745	101794187	101794366			101803134
101794999	101801299	101802805	101799889	101799889	101799210	101790158		101789935	101805176	101795185			101803965
101804610		101801944	101803075	101803075	101793599			101795185	101801928	101799557
101795551		101805119	101800606	101791200	101801299			101789770	101799937
101789682		101804160	101797490	101798003				101793344	101804382
101804229		101796560	101798003	101796495				101798519	101790102
101799937		101800441	101796218					101803103	101793933
101805333		101803858	101801335					101798966	101794366
101793933		101793897						101802263	101793833
101804418		101800128						101803520	101793832
101790726		101794884							101800441
101793956		101798729							101803858
101804803		101799254							101799509
101801299		101799882							101795603
101800227		101797010							101791169
101801883		101792639							101796493
101792265		101792265							101800128
101805464		101804567							101798000
101792710									101798003
101803134									101790428
101799809									101797377
									101798519
									101804160
									101804567
									101803520
									101794672
									101800513
									101803039
									101791012
									101800749
									101801518
									101793948
									101795318
									101801616
									101802630
									101796782
									101794991
									101790670
									101797414
									101794999
									101802805
									101802413
									101796069
									101804229
									101792255
									101800542
									101795093
									101801058
									101790798
									101800183
									101796560
									101804047
									101799608
									101800675
									101793956
									101798575
									101793897
									101801299
									101800035
									101792869
									101792710
									101801215
									101799254
									101803138
									101802865
									101792265
									101794495
									101803134
									101793804
									101801971
									101804294
									101793775
									101804050
									101798039
									101798568
									101799126
									101795844
									101789907
									101790158
									101791708
									101805031
									101797490
									101792444
									101792685
									101802155
									101803716
									101795551
									101795794
									101803414
									101804746
									101801944
									101797825
									101790332
									101798206
									101802263
									101803892
									101789935
									101794884
									101799233
									101793344
									101798729
									101793180
									101798280
									101798966
									101805333
									101790402
									101802992
									101800414
									101802167
									101796232
									101794514
									101793599
									101797717
									101797300
									101793139
									101803965
									101799557
									101805119
									101794896
									101800491
									101794951
									101793111
									101804261
									101799081
									101804610
									101801335
									101789682
									101804418
									101803103
									101794217
									101802983
									101803510
									101791832
									101794506
									101794749
									101804909
									101790726
									101803216
									101803978
									101804803
									101799889
									101799210
									101799882
									101795185
									101790444
									101800227
									101799450
									101798941
									101794940
									101797010
									101801883
									101792639
									101794374
									101799809

## Sheet: Sheet3
Associated Gene Name	Ensembl Gene ID
ACADM	ENSAPLG00000010729
ACO2	ENSAPLG00000005198
DLD	ENSAPLG00000009964
FBP2	ENSAPLG00000014181
GOT1	ENSAPLG00000008121
GOT2	ENSAPLG00000006867
HADHA	ENSAPLG00000003803
MDH1	ENSAPLG00000009983
ME3	ENSAPLG00000006405
MTHFR	ENSAPLG00000009771
MUT	ENSAPLG00000015104
OGDH	ENSAPLG00000004412
PCCA	ENSAPLG00000002609
PDHB	ENSAPLG00000006176
PKM	ENSAPLG00000001115
PSPH	ENSAPLG00000010694
SDHA	ENSAPLG00000007028
SDHB	ENSAPLG00000015023
SUCLA2	ENSAPLG00000008417
SUCLG1	ENSAPLG00000015246
TPI1	ENSAPLG00000004000
	ENSAPLG00000008450
	ENSAPLG00000008369
	ENSAPLG00000004164
Associated Gene Name	Ensembl Gene ID
ACO2	ENSAPLG00000005198
DLD	ENSAPLG00000009964
MDH1	ENSAPLG00000009983
OGDH	ENSAPLG00000004412
PDHB	ENSAPLG00000006176
SDHA	ENSAPLG00000007028
SDHB	ENSAPLG00000015023
SUCLA2	ENSAPLG00000008417
SUCLG1	ENSAPLG00000015246
	ENSAPLG00000008450
Associated Gene Name	Ensembl Gene ID
NR1H3	ENSAPLG00000010925
ACADM	ENSAPLG00000010729
FABP5	ENSAPLG00000006597
LPL	ENSAPLG00000003392
CD36	ENSAPLG00000004563
APOA1	ENSAPLG00000002589
CYP8B1	ENSAPLG00000000707
ACSL4	ENSAPLG00000012394
ACSL1	ENSAPLG00000010847
UBC	ENSAPLG00000000667
UBB	ENSAPLG00000002052
ACSBG2	ENSAPLG00000004090
ACOX1	ENSAPLG00000016081
ACADL	ENSAPLG00000004832
CYP27A1	ENSAPLG00000004381
SLC27A1	ENSAPLG00000011847
